# Supplementary material for: Insight into ferromagnetic interactions in CuII–LnIII dimers with a compartmental ligand
Source: Dalton Trans. 2023 Dec 27;53(6):2501–11. doi: 10.1039/d3dt03557c (PMC10845014; doi:10.1039/d3dt03557c)
Supplement: DT-053-D3DT03557C-s002 [file DT-053-D3DT03557C-s002.cif]

# Electronic Supplementary Material (ESI) for Dalton Transactions.
# This journal is © The Royal Society of Chemistry 2024

####################################################################### 
# 
# This file contains crystal structure data downloaded from the 
# Cambridge Structural Database (CSD) hosted by the Cambridge 
# Crystallographic Data Centre (CCDC).
# 
# Full information about CCDC data access policies and citation 
# guidelines are available at http://www.ccdc.cam.ac.uk/access/V1 
# 
# Audit and citation data items may have been added by the CCDC. 
# Please retain this information to preserve the provenance of 
# this file and to allow appropriate attribution of the data. 
# 
#######################################################################

data_shelx
_database_code_depnum_ccdc_archive 'CCDC 2299767'
loop_
_audit_author_name
_audit_author_address
Panja
;Gokhale Memorial Girls College
India
;
_audit_update_record             
;
2023-10-07 deposited with the CCDC.	2023-12-27 downloaded from the CCDC.
;

_audit_creation_method           SHELXL-2018/3
_shelx_SHELXL_version_number     2018/3
_chemical_name_systematic        ?
_chemical_name_common            ?
_chemical_melting_point          ?
_chemical_formula_moiety         ?
_chemical_formula_sum            'C36 H51 Cu N2 O11 Tb'
_chemical_formula_weight         910.24

loop_
_atom_type_symbol
_atom_type_description
_atom_type_scat_dispersion_real
_atom_type_scat_dispersion_imag
_atom_type_scat_source
C C 0.0033 0.0016 'International Tables Vol C Tables 4.2.6.8 and 6.1.1.4'
H H 0.0000 0.0000 'International Tables Vol C Tables 4.2.6.8 and 6.1.1.4'
Cu Cu 0.3201 1.2651 'International Tables Vol C Tables 4.2.6.8 and 6.1.1.4'
N N 0.0061 0.0033 'International Tables Vol C Tables 4.2.6.8 and 6.1.1.4'
O O 0.0106 0.0060 'International Tables Vol C Tables 4.2.6.8 and 6.1.1.4'
Tb Tb -0.1723 4.1537 'International Tables Vol C Tables 4.2.6.8 and 6.1.1.4'

_space_group_crystal_system      triclinic
_space_group_IT_number           2
_space_group_name_H-M_alt        'P -1'
_space_group_name_Hall           '-P 1'

_shelx_space_group_comment       
;
The symmetry employed for this shelxl refinement is uniquely defined
by the following loop, which should always be used as a source of
symmetry information in preference to the above space-group names.
They are only intended as comments.
;

loop_
_space_group_symop_operation_xyz
'x, y, z'
'-x, -y, -z'

_cell_length_a                   11.6751(7)
_cell_length_b                   13.8406(9)
_cell_length_c                   13.9768(9)
_cell_angle_alpha                76.085(3)
_cell_angle_beta                 65.374(2)
_cell_angle_gamma                68.336(2)
_cell_volume                     1898.0(2)
_cell_formula_units_Z            2
_cell_measurement_temperature    150(2)
_cell_measurement_reflns_used    576
_cell_measurement_theta_min      2.90
_cell_measurement_theta_max      25.00

_exptl_crystal_description       plate
_exptl_crystal_colour            green
_exptl_crystal_density_meas      ?
_exptl_crystal_density_method    ?
_exptl_crystal_density_diffrn    1.593
_exptl_crystal_F_000             926
_exptl_transmission_factor_min   ?
_exptl_transmission_factor_max   ?
_exptl_crystal_size_max          0.160
_exptl_crystal_size_mid          0.080
_exptl_crystal_size_min          0.020
_exptl_absorpt_coefficient_mu    2.468
_shelx_estimated_absorpt_T_min   0.694
_shelx_estimated_absorpt_T_max   0.952
_exptl_absorpt_correction_type   multi-scan
_exptl_absorpt_correction_T_min  0.4991
_exptl_absorpt_correction_T_max  0.7454
_exptl_absorpt_process_details   sadabs
_exptl_absorpt_special_details   ?
_diffrn_ambient_temperature      150(2)
_diffrn_radiation_wavelength     0.71073
_diffrn_radiation_type           MoK\a
_diffrn_source                   'fine-focus sealed tube'
_diffrn_measurement_device_type  CCD
_diffrn_measurement_method       'omega and phi scans'
_diffrn_detector_area_resol_mean ?
_diffrn_reflns_number            34319
_diffrn_reflns_av_unetI/netI     0.0604
_diffrn_reflns_av_R_equivalents  0.0717
_diffrn_reflns_limit_h_min       -14
_diffrn_reflns_limit_h_max       14
_diffrn_reflns_limit_k_min       -17
_diffrn_reflns_limit_k_max       17
_diffrn_reflns_limit_l_min       -17
_diffrn_reflns_limit_l_max       17
_diffrn_reflns_theta_min         2.073
_diffrn_reflns_theta_max         26.502
_diffrn_reflns_theta_full        25.242
_diffrn_measured_fraction_theta_max 0.995
_diffrn_measured_fraction_theta_full 1.000
_diffrn_reflns_Laue_measured_fraction_max 0.995
_diffrn_reflns_Laue_measured_fraction_full 1.000
_diffrn_reflns_point_group_measured_fraction_max 0.995
_diffrn_reflns_point_group_measured_fraction_full 1.000
_reflns_number_total             7847
_reflns_number_gt                6414
_reflns_threshold_expression     'I > 2\s(I)'
_reflns_Friedel_coverage         0.000
_reflns_Friedel_fraction_max     .
_reflns_Friedel_fraction_full    .

_reflns_special_details          
;
 Reflections were merged by SHELXL according to the crystal
 class for the calculation of statistics and refinement.
 
 _reflns_Friedel_fraction is defined as the number of unique
 Friedel pairs measured divided by the number that would be
 possible theoretically, ignoring centric projections and
 systematic absences.
;

_computing_data_collection       'Bruker Smart'
_computing_cell_refinement       'Bruker Smart'
_computing_data_reduction        'Bruker Saint'
_computing_structure_solution    'SHELXT 2014/5 (Sheldrick, 2014)'
_computing_structure_refinement  'SHELXL-2018/3 (Sheldrick, 2018)'
_computing_molecular_graphics    'Mercury (Macrae et al 2008)'
_computing_publication_material  'SHELXL-2016/4 (Sheldrick, 2016'
_refine_special_details          ?
_refine_ls_structure_factor_coef Fsqd
_refine_ls_matrix_type           full
_refine_ls_weighting_scheme      calc
_refine_ls_weighting_details     
'w=1/[\s^2^(Fo^2^)+(0.0676P)^2^] where P=(Fo^2^+2Fc^2^)/3'
_atom_sites_solution_primary     ?
_atom_sites_solution_secondary   ?
_atom_sites_solution_hydrogens   mixed
_refine_ls_hydrogen_treatment    mixed
_refine_ls_extinction_method     none
_refine_ls_extinction_coef       .
_refine_ls_number_reflns         7847
_refine_ls_number_parameters     487
_refine_ls_number_restraints     6
_refine_ls_R_factor_all          0.0597
_refine_ls_R_factor_gt           0.0439
_refine_ls_wR_factor_ref         0.1176
_refine_ls_wR_factor_gt          0.1087
_refine_ls_goodness_of_fit_ref   1.070
_refine_ls_restrained_S_all      1.076
_refine_ls_shift/su_max          0.001
_refine_ls_shift/su_mean         0.000

loop_
_atom_site_label
_atom_site_type_symbol
_atom_site_fract_x
_atom_site_fract_y
_atom_site_fract_z
_atom_site_U_iso_or_equiv
_atom_site_adp_type
_atom_site_occupancy
_atom_site_site_symmetry_order
_atom_site_calc_flag
_atom_site_refinement_flags_posn
_atom_site_refinement_flags_adp
_atom_site_refinement_flags_occupancy
_atom_site_disorder_assembly
_atom_site_disorder_group
Tb1 Tb 0.58474(6) 0.67555(6) 0.74257(4) 0.0143(6) Uani 0.637(19) 1 d . . P A 1
Tb1A Tb 0.5844(2) 0.67547(15) 0.74295(18) 0.070(3) Uani 0.363(19) 1 d . U P A 2
Cu1 Cu 0.84545(5) 0.73533(5) 0.53801(5) 0.03055(18) Uani 1 1 d . . . . .
O1 O 0.8127(3) 0.6130(3) 0.6339(3) 0.0301(7) Uani 1 1 d . . . . .
O2 O 0.7231(3) 0.5199(3) 0.8225(3) 0.0362(8) Uani 1 1 d . . . . .
O3 O 0.6531(3) 0.7758(3) 0.5832(3) 0.0320(8) Uani 1 1 d . . . . .
O4 O 0.4312(3) 0.7431(3) 0.6288(3) 0.0343(8) Uani 1 1 d . . . . .
O11 O 1.1016(4) 0.8258(3) 0.5086(3) 0.0472(10) Uani 1 1 d . . . . .
O5 O 0.8741(3) 0.7890(3) 0.6611(3) 0.0356(8) Uani 1 1 d . . . . .
O6 O 0.7018(3) 0.7490(3) 0.7907(3) 0.0357(8) Uani 1 1 d . . . . .
O7 O 0.6023(3) 0.5262(3) 0.6632(3) 0.0369(8) Uani 1 1 d . . . . .
O8 O 0.4421(3) 0.5683(3) 0.8151(3) 0.0362(8) Uani 1 1 d . . . . .
O9 O 0.4129(3) 0.8333(3) 0.7986(3) 0.0399(9) Uani 1 1 d . . . . .
O10 O 0.4502(3) 0.7154(3) 0.9264(3) 0.0365(8) Uani 1 1 d . . . . .
N1 N 1.0363(4) 0.6628(3) 0.4763(3) 0.0346(10) Uani 1 1 d . . . . .
N2 N 0.8496(4) 0.8647(3) 0.4386(3) 0.0348(10) Uani 1 1 d . . . . .
C1 C 0.9017(5) 0.5373(4) 0.6666(4) 0.0303(10) Uani 1 1 d . . . . .
C2 C 0.8570(5) 0.4813(4) 0.7651(4) 0.0338(11) Uani 1 1 d . . . . .
C3 C 0.9414(5) 0.3949(4) 0.8004(5) 0.0388(12) Uani 1 1 d . . . . .
H3 H 0.908151 0.358053 0.867484 0.047 Uiso 1 1 calc R U . . .
C4 C 1.0767(5) 0.3609(4) 0.7377(5) 0.0434(13) Uani 1 1 d . . . . .
C5 C 1.1227(5) 0.4192(4) 0.6444(5) 0.0415(13) Uani 1 1 d . . . . .
H5 H 1.214442 0.398257 0.602891 0.050 Uiso 1 1 calc R U . . .
C6 C 1.0377(5) 0.5103(4) 0.6074(4) 0.0337(11) Uani 1 1 d . . . . .
C7 C 0.6776(5) 0.4868(5) 0.9343(4) 0.0457(14) Uani 1 1 d . . . . .
H7A H 0.660519 0.419870 0.946146 0.068 Uiso 1 1 calc R U . . .
H7B H 0.595964 0.539408 0.970791 0.068 Uiso 1 1 calc R U . . .
H7C H 0.745564 0.478525 0.962087 0.068 Uiso 1 1 calc R U . . .
C8 C 1.1650(6) 0.2622(5) 0.7769(6) 0.0598(17) Uani 1 1 d . . . . .
H8A H 1.257941 0.257432 0.734875 0.090 Uiso 1 1 calc R U . . .
H8B H 1.146933 0.201165 0.769580 0.090 Uiso 1 1 calc R U . . .
H8C H 1.147359 0.264289 0.851439 0.090 Uiso 1 1 calc R U . . .
C9 C 1.0967(5) 0.5729(4) 0.5142(4) 0.0371(12) Uani 1 1 d . . . . .
H9 H 1.189077 0.545559 0.476953 0.044 Uiso 1 1 calc R U . . .
C10 C 1.1154(5) 0.7184(5) 0.3855(4) 0.0432(13) Uani 1 1 d . . . . .
H10A H 1.091778 0.724317 0.323546 0.052 Uiso 1 1 calc R U . . .
H10B H 1.210415 0.678527 0.367432 0.052 Uiso 1 1 calc R U . . .
C11 C 1.0910(5) 0.8282(5) 0.4105(4) 0.0427(13) Uani 1 1 d . . . . .
H11A H 1.164642 0.853454 0.354945 0.051 Uiso 1 1 calc R U . . .
C12 C 0.9628(5) 0.9072(5) 0.4003(5) 0.0422(13) Uani 1 1 d . . . . .
H12A H 0.936863 0.966640 0.440498 0.051 Uiso 1 1 calc R U . . .
H12B H 0.980607 0.934776 0.324973 0.051 Uiso 1 1 calc R U . . .
C13 C 0.7580(5) 0.9156(4) 0.4020(4) 0.0341(11) Uani 1 1 d . . . . .
H13 H 0.772257 0.973455 0.350891 0.041 Uiso 1 1 calc R U . . .
C14 C 0.6348(5) 0.8945(4) 0.4301(4) 0.0311(11) Uani 1 1 d . . . . .
C15 C 0.5883(5) 0.8268(4) 0.5172(4) 0.0294(10) Uani 1 1 d . . . . .
C16 C 0.4680(5) 0.8106(4) 0.5388(4) 0.0299(10) Uani 1 1 d . . . . .
C17 C 0.3964(5) 0.8592(4) 0.4741(4) 0.0331(11) Uani 1 1 d . . . . .
H17 H 0.315973 0.845971 0.489244 0.040 Uiso 1 1 calc R U . . .
C18 C 0.4415(5) 0.9284(4) 0.3854(4) 0.0332(11) Uani 1 1 d . . . . .
C19 C 0.5571(5) 0.9476(4) 0.3662(4) 0.0358(11) Uani 1 1 d . . . . .
H19 H 0.585634 0.997158 0.309092 0.043 Uiso 1 1 calc R U . . .
C20 C 0.2973(5) 0.7434(5) 0.6689(5) 0.0515(16) Uani 1 1 d . . . . .
H20A H 0.238918 0.815686 0.671064 0.077 Uiso 1 1 calc R U . . .
H20B H 0.275881 0.706924 0.740509 0.077 Uiso 1 1 calc R U . . .
H20C H 0.285002 0.707821 0.622851 0.077 Uiso 1 1 calc R U . . .
C21 C 0.3641(6) 0.9785(4) 0.3138(5) 0.0444(13) Uani 1 1 d . . . . .
H21A H 0.376340 0.926506 0.270717 0.067 Uiso 1 1 calc R U . . .
H21B H 0.395402 1.036146 0.267375 0.067 Uiso 1 1 calc R U . . .
H21C H 0.270001 1.005439 0.356523 0.067 Uiso 1 1 calc R U . . .
C22 C 0.8083(5) 0.7710(4) 0.7573(4) 0.0310(11) Uani 1 1 d . . . . .
C23 C 0.8642(5) 0.7736(4) 0.8384(4) 0.0403(13) Uani 1 1 d . . . . .
C24 C 0.9768(9) 0.6715(6) 0.8356(8) 0.089(3) Uani 1 1 d . . . . .
H24A H 1.024404 0.673983 0.878055 0.133 Uiso 1 1 calc R U . . .
H24B H 1.037844 0.662233 0.762383 0.133 Uiso 1 1 calc R U . . .
H24C H 0.940262 0.612731 0.864760 0.133 Uiso 1 1 calc R U . . .
C25 C 0.9224(6) 0.8642(5) 0.8041(5) 0.0497(15) Uani 1 1 d . . . . .
H25A H 0.853637 0.929890 0.797841 0.075 Uiso 1 1 calc R U . . .
H25B H 0.995287 0.853619 0.735505 0.075 Uiso 1 1 calc R U . . .
H25C H 0.955498 0.867103 0.856904 0.075 Uiso 1 1 calc R U . . .
C26 C 0.7579(8) 0.7840(7) 0.9474(5) 0.077(2) Uani 1 1 d . . . . .
H26A H 0.684934 0.847986 0.945731 0.116 Uiso 1 1 calc R U . . .
H26B H 0.794776 0.787195 0.997539 0.116 Uiso 1 1 calc R U . . .
H26C H 0.724875 0.723409 0.969607 0.116 Uiso 1 1 calc R U . . .
C27 C 0.5008(5) 0.5121(4) 0.7386(4) 0.0319(11) Uani 1 1 d . . . . .
C28 C 0.4460(5) 0.4265(4) 0.7412(4) 0.0403(12) Uani 1 1 d . . . . .
C29 C 0.4848(7) 0.3999(6) 0.6300(5) 0.0615(18) Uani 1 1 d . . . . .
H29A H 0.443337 0.460762 0.589565 0.092 Uiso 1 1 calc R U . . .
H29B H 0.454772 0.341057 0.634212 0.092 Uiso 1 1 calc R U . . .
H29C H 0.581187 0.380863 0.594607 0.092 Uiso 1 1 calc R U . . .
C30 C 0.2952(6) 0.4632(6) 0.7932(6) 0.0636(19) Uani 1 1 d . . . . .
H30A H 0.269610 0.488047 0.861363 0.095 Uiso 1 1 calc R U . . .
H30B H 0.260954 0.404883 0.804452 0.095 Uiso 1 1 calc R U . . .
H30C H 0.258263 0.520210 0.747008 0.095 Uiso 1 1 calc R U . . .
C31 C 0.5042(6) 0.3301(5) 0.8077(5) 0.0567(16) Uani 1 1 d . . . . .
H31A H 0.601021 0.309316 0.776068 0.085 Uiso 1 1 calc R U . . .
H31B H 0.473487 0.272483 0.809531 0.085 Uiso 1 1 calc R U . . .
H31C H 0.475200 0.347249 0.879939 0.085 Uiso 1 1 calc R U . . .
C32 C 0.3891(5) 0.8047(4) 0.8951(4) 0.0378(12) Uani 1 1 d . . . . .
C33 C 0.2874(7) 0.8807(5) 0.9775(5) 0.066(2) Uani 1 1 d . . . . .
C34 C 0.2147(9) 0.9797(6) 0.9279(7) 0.099(3) Uani 1 1 d . . . . .
H34A H 0.177649 0.962579 0.885176 0.148 Uiso 1 1 calc R U . . .
H34B H 0.276089 1.019395 0.882677 0.148 Uiso 1 1 calc R U . . .
H34C H 0.143041 1.021822 0.983559 0.148 Uiso 1 1 calc R U . . .
C35 C 0.2074(11) 0.8309(6) 1.0704(7) 0.137(5) Uani 1 1 d . . . . .
H35A H 0.152451 0.880705 1.123503 0.206 Uiso 1 1 calc R U . . .
H35B H 0.264837 0.770559 1.099373 0.206 Uiso 1 1 calc R U . . .
H35C H 0.150490 0.807447 1.051711 0.206 Uiso 1 1 calc R U . . .
C36 C 0.3755(11) 0.9183(9) 1.0138(9) 0.134(5) Uani 1 1 d . . . . .
H36A H 0.319752 0.953307 1.078367 0.201 Uiso 1 1 calc R U . . .
H36B H 0.415125 0.967188 0.957614 0.201 Uiso 1 1 calc R U . . .
H36C H 0.445687 0.857697 1.027682 0.201 Uiso 1 1 calc R U . . .
H11 H 1.039(6) 0.818(5) 0.560(5) 0.041(17) Uiso 1 1 d . . . . .

loop_
_atom_site_aniso_label
_atom_site_aniso_U_11
_atom_site_aniso_U_22
_atom_site_aniso_U_33
_atom_site_aniso_U_23
_atom_site_aniso_U_13
_atom_site_aniso_U_12
Tb1 0.0106(7) 0.0189(5) 0.0134(9) -0.0028(2) -0.0018(4) -0.0068(3)
Tb1A 0.074(3) 0.0116(10) 0.107(4) -0.0084(9) -0.0366(19) 0.0118(11)
Cu1 0.0266(3) 0.0275(3) 0.0364(4) -0.0043(3) -0.0103(3) -0.0076(3)
O1 0.0239(16) 0.0271(18) 0.0374(19) -0.0079(15) -0.0102(14) -0.0037(14)
O2 0.0309(18) 0.0248(18) 0.043(2) -0.0023(15) -0.0112(16) -0.0014(15)
O3 0.0287(17) 0.0311(19) 0.0344(18) 0.0003(15) -0.0122(14) -0.0086(15)
O4 0.0258(17) 0.0297(19) 0.045(2) 0.0010(16) -0.0148(15) -0.0068(15)
O11 0.041(2) 0.060(3) 0.049(3) -0.007(2) -0.016(2) -0.025(2)
O5 0.0338(18) 0.033(2) 0.041(2) -0.0088(16) -0.0123(16) -0.0097(16)
O6 0.0337(19) 0.032(2) 0.040(2) -0.0088(16) -0.0115(16) -0.0073(16)
O7 0.0279(18) 0.0286(19) 0.048(2) -0.0115(16) -0.0061(16) -0.0058(15)
O8 0.0340(18) 0.0289(19) 0.041(2) -0.0080(16) -0.0085(15) -0.0077(15)
O9 0.043(2) 0.0223(19) 0.040(2) -0.0060(16) -0.0113(16) 0.0033(16)
O10 0.0385(19) 0.0234(18) 0.038(2) -0.0033(15) -0.0097(16) -0.0043(15)
N1 0.031(2) 0.038(3) 0.037(2) -0.011(2) -0.0092(18) -0.012(2)
N2 0.034(2) 0.035(2) 0.038(2) -0.0012(19) -0.0136(19) -0.015(2)
C1 0.031(3) 0.017(2) 0.043(3) -0.010(2) -0.015(2) -0.0006(19)
C2 0.033(3) 0.023(3) 0.041(3) -0.009(2) -0.012(2) -0.003(2)
C3 0.040(3) 0.021(3) 0.054(3) -0.008(2) -0.023(3) 0.002(2)
C4 0.038(3) 0.031(3) 0.059(4) -0.015(3) -0.024(3) 0.006(2)
C5 0.027(3) 0.035(3) 0.059(4) -0.021(3) -0.014(2) 0.003(2)
C6 0.028(3) 0.029(3) 0.044(3) -0.014(2) -0.015(2) -0.001(2)
C7 0.038(3) 0.036(3) 0.041(3) 0.002(2) -0.008(2) 0.001(2)
C8 0.056(4) 0.032(3) 0.082(5) -0.016(3) -0.032(4) 0.011(3)
C9 0.025(2) 0.040(3) 0.047(3) -0.020(3) -0.008(2) -0.006(2)
C10 0.034(3) 0.051(4) 0.044(3) -0.015(3) -0.006(2) -0.014(3)
C11 0.038(3) 0.048(4) 0.046(3) -0.003(3) -0.011(2) -0.023(3)
C12 0.037(3) 0.045(3) 0.046(3) -0.001(3) -0.012(2) -0.021(3)
C13 0.041(3) 0.024(3) 0.038(3) -0.002(2) -0.012(2) -0.014(2)
C14 0.033(3) 0.020(2) 0.040(3) -0.006(2) -0.015(2) -0.005(2)
C15 0.030(2) 0.024(2) 0.036(3) -0.006(2) -0.015(2) -0.004(2)
C16 0.033(3) 0.015(2) 0.041(3) -0.003(2) -0.014(2) -0.0045(19)
C17 0.031(3) 0.023(3) 0.046(3) -0.007(2) -0.018(2) -0.004(2)
C18 0.034(3) 0.023(2) 0.042(3) -0.007(2) -0.019(2) 0.000(2)
C19 0.044(3) 0.023(3) 0.040(3) -0.002(2) -0.019(2) -0.006(2)
C20 0.028(3) 0.053(4) 0.067(4) 0.013(3) -0.017(3) -0.018(3)
C21 0.048(3) 0.035(3) 0.052(3) 0.004(3) -0.027(3) -0.011(3)
C22 0.031(3) 0.023(2) 0.037(3) -0.008(2) -0.015(2) -0.001(2)
C23 0.046(3) 0.034(3) 0.050(3) -0.006(2) -0.025(3) -0.011(3)
C24 0.117(7) 0.040(4) 0.141(8) -0.009(5) -0.100(6) 0.003(4)
C25 0.052(3) 0.057(4) 0.051(3) -0.017(3) -0.015(3) -0.025(3)
C26 0.100(6) 0.120(7) 0.036(3) -0.003(4) -0.017(4) -0.073(6)
C27 0.031(3) 0.024(3) 0.037(3) -0.002(2) -0.013(2) -0.004(2)
C28 0.039(3) 0.029(3) 0.048(3) -0.009(2) -0.011(2) -0.008(2)
C29 0.064(4) 0.060(4) 0.069(4) -0.022(4) -0.021(3) -0.021(4)
C30 0.052(4) 0.057(4) 0.086(5) -0.023(4) -0.017(4) -0.022(3)
C31 0.054(4) 0.043(4) 0.065(4) -0.002(3) -0.016(3) -0.016(3)
C32 0.037(3) 0.022(3) 0.044(3) -0.004(2) -0.009(2) -0.003(2)
C33 0.075(5) 0.035(4) 0.044(4) -0.007(3) -0.002(3) 0.011(3)
C34 0.111(7) 0.042(4) 0.071(5) -0.012(4) -0.006(5) 0.027(4)
C35 0.150(9) 0.040(5) 0.084(6) -0.002(4) 0.053(6) 0.008(5)
C36 0.146(10) 0.117(9) 0.155(10) -0.088(8) -0.068(8) 0.004(8)

_geom_special_details            
;
 All esds (except the esd in the dihedral angle between two l.s. planes)
 are estimated using the full covariance matrix.  The cell esds are taken
 into account individually in the estimation of esds in distances, angles
 and torsion angles; correlations between esds in cell parameters are only
 used when they are defined by crystal symmetry.  An approximate (isotropic)
 treatment of cell esds is used for estimating esds involving l.s. planes.
;

loop_
_geom_bond_atom_site_label_1
_geom_bond_atom_site_label_2
_geom_bond_distance
_geom_bond_site_symmetry_2
_geom_bond_publ_flag
Tb1 O3 2.318(3) . ?
Tb1 O6 2.340(3) . ?
Tb1 O9 2.384(3) . ?
Tb1 O8 2.387(3) . ?
Tb1 O1 2.388(3) . ?
Tb1 O10 2.461(3) . ?
Tb1 O7 2.479(3) . ?
Tb1 O2 2.505(3) . ?
Tb1 O4 2.653(3) . ?
Tb1 C32 2.778(5) . ?
Tb1 C27 2.797(5) . ?
Tb1 Cu1 3.4049(8) . ?
Tb1A O3 2.323(4) . ?
Tb1A O6 2.341(4) . ?
Tb1A O9 2.382(4) . ?
Tb1A O8 2.383(4) . ?
Tb1A O1 2.392(4) . ?
Tb1A O10 2.456(4) . ?
Tb1A O7 2.480(4) . ?
Tb1A O2 2.504(4) . ?
Tb1A O4 2.654(4) . ?
Tb1A C32 2.775(5) . ?
Tb1A C27 2.795(5) . ?
Tb1A Cu1 3.410(2) . ?
Cu1 O1 1.942(3) . ?
Cu1 O3 1.953(3) . ?
Cu1 N1 1.970(4) . ?
Cu1 N2 1.987(4) . ?
Cu1 O5 2.214(3) . ?
O1 C1 1.322(6) . ?
O2 C2 1.384(6) . ?
O2 C7 1.442(6) . ?
O3 C15 1.340(6) . ?
O4 C16 1.385(6) . ?
O4 C20 1.423(6) . ?
O11 C11 1.419(7) . ?
O11 H11 0.81(6) . ?
O5 C22 1.257(6) . ?
O6 C22 1.259(6) . ?
O7 C27 1.259(6) . ?
O8 C27 1.270(6) . ?
O9 C32 1.251(6) . ?
O10 C32 1.256(6) . ?
N1 C9 1.293(7) . ?
N1 C10 1.461(7) . ?
N2 C13 1.276(6) . ?
N2 C12 1.488(6) . ?
C1 C2 1.398(7) . ?
C1 C6 1.400(7) . ?
C2 C3 1.377(7) . ?
C3 C4 1.407(8) . ?
C3 H3 0.9500 . ?
C4 C5 1.367(8) . ?
C4 C8 1.517(8) . ?
C5 C6 1.426(7) . ?
C5 H5 0.9500 . ?
C6 C9 1.440(8) . ?
C7 H7A 0.9800 . ?
C7 H7B 0.9800 . ?
C7 H7C 0.9800 . ?
C8 H8A 0.9800 . ?
C8 H8B 0.9800 . ?
C8 H8C 0.9800 . ?
C9 H9 0.9500 . ?
C10 C11 1.538(8) . ?
C10 H10A 0.9900 . ?
C10 H10B 0.9900 . ?
C11 C12 1.533(8) . ?
C11 H11A 1.0000 . ?
C12 H12A 0.9900 . ?
C12 H12B 0.9900 . ?
C13 C14 1.446(7) . ?
C13 H13 0.9500 . ?
C14 C15 1.390(7) . ?
C14 C19 1.425(7) . ?
C15 C16 1.400(7) . ?
C16 C17 1.375(7) . ?
C17 C18 1.410(7) . ?
C17 H17 0.9500 . ?
C18 C19 1.375(7) . ?
C18 C21 1.502(7) . ?
C19 H19 0.9500 . ?
C20 H20A 0.9800 . ?
C20 H20B 0.9800 . ?
C20 H20C 0.9800 . ?
C21 H21A 0.9800 . ?
C21 H21B 0.9800 . ?
C21 H21C 0.9800 . ?
C22 C23 1.537(7) . ?
C23 C26 1.510(8) . ?
C23 C25 1.527(8) . ?
C23 C24 1.529(9) . ?
C24 H24A 0.9800 . ?
C24 H24B 0.9800 . ?
C24 H24C 0.9800 . ?
C25 H25A 0.9800 . ?
C25 H25B 0.9800 . ?
C25 H25C 0.9800 . ?
C26 H26A 0.9800 . ?
C26 H26B 0.9800 . ?
C26 H26C 0.9800 . ?
C27 C28 1.528(7) . ?
C28 C29 1.524(8) . ?
C28 C30 1.529(8) . ?
C28 C31 1.538(8) . ?
C29 H29A 0.9800 . ?
C29 H29B 0.9800 . ?
C29 H29C 0.9800 . ?
C30 H30A 0.9800 . ?
C30 H30B 0.9800 . ?
C30 H30C 0.9800 . ?
C31 H31A 0.9800 . ?
C31 H31B 0.9800 . ?
C31 H31C 0.9800 . ?
C32 C33 1.537(8) . ?
C33 C35 1.438(10) . ?
C33 C34 1.501(10) . ?
C33 C36 1.595(12) . ?
C34 H34A 0.9800 . ?
C34 H34B 0.9800 . ?
C34 H34C 0.9800 . ?
C35 H35A 0.9800 . ?
C35 H35B 0.9800 . ?
C35 H35C 0.9800 . ?
C36 H36A 0.9800 . ?
C36 H36B 0.9800 . ?
C36 H36C 0.9800 . ?

loop_
_geom_angle_atom_site_label_1
_geom_angle_atom_site_label_2
_geom_angle_atom_site_label_3
_geom_angle
_geom_angle_site_symmetry_1
_geom_angle_site_symmetry_3
_geom_angle_publ_flag
O3 Tb1 O6 83.25(12) . . ?
O3 Tb1 O9 84.64(12) . . ?
O6 Tb1 O9 81.95(12) . . ?
O3 Tb1 O8 135.14(12) . . ?
O6 Tb1 O8 141.27(12) . . ?
O9 Tb1 O8 94.92(12) . . ?
O3 Tb1 O1 64.37(12) . . ?
O6 Tb1 O1 72.64(11) . . ?
O9 Tb1 O1 141.49(12) . . ?
O8 Tb1 O1 122.98(12) . . ?
O3 Tb1 O10 134.23(12) . . ?
O6 Tb1 O10 74.15(12) . . ?
O9 Tb1 O10 53.54(12) . . ?
O8 Tb1 O10 73.23(12) . . ?
O1 Tb1 O10 138.64(11) . . ?
O3 Tb1 O7 95.60(12) . . ?
O6 Tb1 O7 144.35(12) . . ?
O9 Tb1 O7 133.58(12) . . ?
O8 Tb1 O7 53.64(11) . . ?
O1 Tb1 O7 74.83(11) . . ?
O10 Tb1 O7 125.62(12) . . ?
O3 Tb1 O2 128.27(11) . . ?
O6 Tb1 O2 77.16(12) . . ?
O9 Tb1 O2 137.44(12) . . ?
O8 Tb1 O2 79.76(12) . . ?
O1 Tb1 O2 64.16(11) . . ?
O10 Tb1 O2 85.00(11) . . ?
O7 Tb1 O2 75.86(12) . . ?
O3 Tb1 O4 62.18(11) . . ?
O6 Tb1 O4 135.34(12) . . ?
O9 Tb1 O4 68.27(12) . . ?
O8 Tb1 O4 76.00(11) . . ?
O1 Tb1 O4 111.42(11) . . ?
O10 Tb1 O4 109.45(11) . . ?
O7 Tb1 O4 71.05(11) . . ?
O2 Tb1 O4 146.37(11) . . ?
O3 Tb1 C32 109.49(14) . . ?
O6 Tb1 C32 76.12(14) . . ?
O9 Tb1 C32 26.67(14) . . ?
O8 Tb1 C32 83.99(14) . . ?
O1 Tb1 C32 148.65(14) . . ?
O10 Tb1 C32 26.88(13) . . ?
O7 Tb1 C32 135.94(13) . . ?
O2 Tb1 C32 111.33(14) . . ?
O4 Tb1 C32 89.04(14) . . ?
O3 Tb1 C27 116.41(13) . . ?
O6 Tb1 C27 153.77(14) . . ?
O9 Tb1 C27 115.39(14) . . ?
O8 Tb1 C27 26.91(12) . . ?
O1 Tb1 C27 99.30(13) . . ?
O10 Tb1 C27 99.68(13) . . ?
O7 Tb1 C27 26.75(12) . . ?
O2 Tb1 C27 76.92(13) . . ?
O4 Tb1 C27 70.88(12) . . ?
C32 Tb1 C27 110.05(15) . . ?
O3 Tb1 Cu1 33.58(8) . . ?
O6 Tb1 Cu1 65.56(8) . . ?
O9 Tb1 Cu1 109.12(9) . . ?
O8 Tb1 Cu1 147.83(8) . . ?
O1 Tb1 Cu1 33.72(8) . . ?
O10 Tb1 Cu1 138.45(8) . . ?
O7 Tb1 Cu1 94.24(8) . . ?
O2 Tb1 Cu1 95.31(8) . . ?
O4 Tb1 Cu1 93.00(7) . . ?
C32 Tb1 Cu1 126.58(11) . . ?
C27 Tb1 Cu1 120.94(10) . . ?
O3 Tb1A O6 83.13(13) . . ?
O3 Tb1A O9 84.58(14) . . ?
O6 Tb1A O9 81.97(14) . . ?
O3 Tb1A O8 135.08(15) . . ?
O6 Tb1A O8 141.47(16) . . ?
O9 Tb1A O8 95.06(14) . . ?
O3 Tb1A O1 64.24(13) . . ?
O6 Tb1A O1 72.55(13) . . ?
O9 Tb1A O1 141.33(15) . . ?
O8 Tb1A O1 122.97(14) . . ?
O3 Tb1A O10 134.23(14) . . ?
O6 Tb1A O10 74.22(13) . . ?
O9 Tb1A O10 53.62(13) . . ?
O8 Tb1A O10 73.38(13) . . ?
O1 Tb1A O10 138.67(15) . . ?
O3 Tb1A O7 95.46(14) . . ?
O6 Tb1A O7 144.23(15) . . ?
O9 Tb1A O7 133.64(15) . . ?
O8 Tb1A O7 53.67(12) . . ?
O1 Tb1A O7 74.74(12) . . ?
O10 Tb1A O7 125.80(14) . . ?
O3 Tb1A O2 128.09(14) . . ?
O6 Tb1A O2 77.16(14) . . ?
O9 Tb1A O2 137.62(15) . . ?
O8 Tb1A O2 79.86(13) . . ?
O1 Tb1A O2 64.12(12) . . ?
O10 Tb1A O2 85.12(13) . . ?
O7 Tb1A O2 75.87(13) . . ?
O3 Tb1A O4 62.11(12) . . ?
O6 Tb1A O4 135.23(14) . . ?
O9 Tb1A O4 68.28(13) . . ?
O8 Tb1A O4 76.04(13) . . ?
O1 Tb1A O4 111.25(14) . . ?
O10 Tb1A O4 109.56(13) . . ?
O7 Tb1A O4 71.03(13) . . ?
O2 Tb1A O4 146.38(14) . . ?
O3 Tb1A C32 109.47(16) . . ?
O6 Tb1A C32 76.18(15) . . ?
O9 Tb1A C32 26.71(14) . . ?
O8 Tb1A C32 84.14(15) . . ?
O1 Tb1A C32 148.60(16) . . ?
O10 Tb1A C32 26.92(14) . . ?
O7 Tb1A C32 136.10(16) . . ?
O2 Tb1A C32 111.48(16) . . ?
O4 Tb1A C32 89.10(15) . . ?
O3 Tb1A C27 116.31(15) . . ?
O6 Tb1A C27 153.86(16) . . ?
O9 Tb1A C27 115.52(16) . . ?
O8 Tb1A C27 26.92(13) . . ?
O1 Tb1A C27 99.24(14) . . ?
O10 Tb1A C27 99.84(15) . . ?
O7 Tb1A C27 26.77(12) . . ?
O2 Tb1A C27 76.97(14) . . ?
O4 Tb1A C27 70.90(14) . . ?
C32 Tb1A C27 110.21(17) . . ?
O3 Tb1A Cu1 33.52(8) . . ?
O6 Tb1A Cu1 65.46(10) . . ?
O9 Tb1A Cu1 109.01(11) . . ?
O8 Tb1A Cu1 147.73(11) . . ?
O1 Tb1A Cu1 33.65(9) . . ?
O10 Tb1A Cu1 138.41(11) . . ?
O7 Tb1A Cu1 94.11(10) . . ?
O2 Tb1A Cu1 95.21(10) . . ?
O4 Tb1A Cu1 92.86(9) . . ?
C32 Tb1A Cu1 126.51(13) . . ?
C27 Tb1A Cu1 120.82(12) . . ?
O1 Cu1 O3 80.14(14) . . ?
O1 Cu1 N1 92.23(16) . . ?
O3 Cu1 N1 163.73(15) . . ?
O1 Cu1 N2 170.38(15) . . ?
O3 Cu1 N2 90.88(16) . . ?
N1 Cu1 N2 95.58(18) . . ?
O1 Cu1 O5 89.21(13) . . ?
O3 Cu1 O5 102.97(13) . . ?
N1 Cu1 O5 91.18(14) . . ?
N2 Cu1 O5 96.23(15) . . ?
O1 Cu1 Tb1 43.06(9) . . ?
O3 Cu1 Tb1 41.02(10) . . ?
N1 Cu1 Tb1 134.96(13) . . ?
N2 Cu1 Tb1 129.46(12) . . ?
O5 Cu1 Tb1 84.40(9) . . ?
O1 Cu1 Tb1A 43.05(10) . . ?
O3 Cu1 Tb1A 41.03(10) . . ?
N1 Cu1 Tb1A 134.96(14) . . ?
N2 Cu1 Tb1A 129.46(13) . . ?
O5 Cu1 Tb1A 84.38(10) . . ?
C1 O1 Cu1 125.0(3) . . ?
C1 O1 Tb1 123.8(3) . . ?
Cu1 O1 Tb1 103.22(14) . . ?
C1 O1 Tb1A 123.7(3) . . ?
Cu1 O1 Tb1A 103.29(14) . . ?
C2 O2 C7 117.3(4) . . ?
C2 O2 Tb1A 119.1(3) . . ?
C7 O2 Tb1A 121.6(3) . . ?
C2 O2 Tb1 119.0(3) . . ?
C7 O2 Tb1 121.7(3) . . ?
C15 O3 Cu1 122.8(3) . . ?
C15 O3 Tb1 129.1(3) . . ?
Cu1 O3 Tb1 105.40(14) . . ?
C15 O3 Tb1A 129.1(3) . . ?
Cu1 O3 Tb1A 105.45(15) . . ?
C16 O4 C20 116.1(4) . . ?
C16 O4 Tb1 116.7(3) . . ?
C20 O4 Tb1 124.0(3) . . ?
C16 O4 Tb1A 116.8(3) . . ?
C20 O4 Tb1A 123.9(3) . . ?
C11 O11 H11 115(4) . . ?
C22 O5 Cu1 120.3(3) . . ?
C22 O6 Tb1 142.4(3) . . ?
C22 O6 Tb1A 142.5(3) . . ?
C27 O7 Tb1 90.8(3) . . ?
C27 O7 Tb1A 90.7(3) . . ?
C27 O8 Tb1A 94.9(3) . . ?
C27 O8 Tb1 94.8(3) . . ?
C32 O9 Tb1A 94.4(3) . . ?
C32 O9 Tb1 94.5(3) . . ?
C32 O10 Tb1A 90.8(3) . . ?
C32 O10 Tb1 90.8(3) . . ?
C9 N1 C10 118.2(4) . . ?
C9 N1 Cu1 124.6(4) . . ?
C10 N1 Cu1 117.0(4) . . ?
C13 N2 C12 115.6(4) . . ?
C13 N2 Cu1 123.0(3) . . ?
C12 N2 Cu1 121.4(3) . . ?
O1 C1 C2 118.0(4) . . ?
O1 C1 C6 123.3(5) . . ?
C2 C1 C6 118.7(5) . . ?
C3 C2 O2 123.7(5) . . ?
C3 C2 C1 121.6(5) . . ?
O2 C2 C1 114.6(4) . . ?
C2 C3 C4 120.4(5) . . ?
C2 C3 H3 119.8 . . ?
C4 C3 H3 119.8 . . ?
C5 C4 C3 118.3(5) . . ?
C5 C4 C8 123.0(5) . . ?
C3 C4 C8 118.8(6) . . ?
C4 C5 C6 122.3(5) . . ?
C4 C5 H5 118.9 . . ?
C6 C5 H5 118.9 . . ?
C1 C6 C5 118.3(5) . . ?
C1 C6 C9 123.3(5) . . ?
C5 C6 C9 118.3(5) . . ?
O2 C7 H7A 109.5 . . ?
O2 C7 H7B 109.5 . . ?
H7A C7 H7B 109.5 . . ?
O2 C7 H7C 109.5 . . ?
H7A C7 H7C 109.5 . . ?
H7B C7 H7C 109.5 . . ?
C4 C8 H8A 109.5 . . ?
C4 C8 H8B 109.5 . . ?
H8A C8 H8B 109.5 . . ?
C4 C8 H8C 109.5 . . ?
H8A C8 H8C 109.5 . . ?
H8B C8 H8C 109.5 . . ?
N1 C9 C6 126.4(5) . . ?
N1 C9 H9 116.8 . . ?
C6 C9 H9 116.8 . . ?
N1 C10 C11 110.5(4) . . ?
N1 C10 H10A 109.6 . . ?
C11 C10 H10A 109.6 . . ?
N1 C10 H10B 109.6 . . ?
C11 C10 H10B 109.6 . . ?
H10A C10 H10B 108.1 . . ?
O11 C11 C12 113.0(5) . . ?
O11 C11 C10 112.1(5) . . ?
C12 C11 C10 113.1(4) . . ?
O11 C11 H11A 106.0 . . ?
C12 C11 H11A 106.0 . . ?
C10 C11 H11A 106.0 . . ?
N2 C12 C11 114.7(5) . . ?
N2 C12 H12A 108.6 . . ?
C11 C12 H12A 108.6 . . ?
N2 C12 H12B 108.6 . . ?
C11 C12 H12B 108.6 . . ?
H12A C12 H12B 107.6 . . ?
N2 C13 C14 126.8(5) . . ?
N2 C13 H13 116.6 . . ?
C14 C13 H13 116.6 . . ?
C15 C14 C19 118.9(4) . . ?
C15 C14 C13 123.1(5) . . ?
C19 C14 C13 118.0(5) . . ?
O3 C15 C14 123.0(4) . . ?
O3 C15 C16 117.6(4) . . ?
C14 C15 C16 119.5(4) . . ?
C17 C16 O4 125.1(4) . . ?
C17 C16 C15 121.0(5) . . ?
O4 C16 C15 113.9(4) . . ?
C16 C17 C18 120.5(4) . . ?
C16 C17 H17 119.7 . . ?
C18 C17 H17 119.7 . . ?
C19 C18 C17 118.6(4) . . ?
C19 C18 C21 121.5(5) . . ?
C17 C18 C21 119.9(4) . . ?
C18 C19 C14 121.3(5) . . ?
C18 C19 H19 119.3 . . ?
C14 C19 H19 119.3 . . ?
O4 C20 H20A 109.5 . . ?
O4 C20 H20B 109.5 . . ?
H20A C20 H20B 109.5 . . ?
O4 C20 H20C 109.5 . . ?
H20A C20 H20C 109.5 . . ?
H20B C20 H20C 109.5 . . ?
C18 C21 H21A 109.5 . . ?
C18 C21 H21B 109.5 . . ?
H21A C21 H21B 109.5 . . ?
C18 C21 H21C 109.5 . . ?
H21A C21 H21C 109.5 . . ?
H21B C21 H21C 109.5 . . ?
O5 C22 O6 124.1(4) . . ?
O5 C22 C23 117.4(4) . . ?
O6 C22 C23 118.5(5) . . ?
C26 C23 C25 110.6(5) . . ?
C26 C23 C24 111.3(6) . . ?
C25 C23 C24 108.2(5) . . ?
C26 C23 C22 110.7(5) . . ?
C25 C23 C22 109.5(5) . . ?
C24 C23 C22 106.5(5) . . ?
C23 C24 H24A 109.5 . . ?
C23 C24 H24B 109.5 . . ?
H24A C24 H24B 109.5 . . ?
C23 C24 H24C 109.5 . . ?
H24A C24 H24C 109.5 . . ?
H24B C24 H24C 109.5 . . ?
C23 C25 H25A 109.5 . . ?
C23 C25 H25B 109.5 . . ?
H25A C25 H25B 109.5 . . ?
C23 C25 H25C 109.5 . . ?
H25A C25 H25C 109.5 . . ?
H25B C25 H25C 109.5 . . ?
C23 C26 H26A 109.5 . . ?
C23 C26 H26B 109.5 . . ?
H26A C26 H26B 109.5 . . ?
C23 C26 H26C 109.5 . . ?
H26A C26 H26C 109.5 . . ?
H26B C26 H26C 109.5 . . ?
O7 C27 O8 120.6(4) . . ?
O7 C27 C28 121.0(4) . . ?
O8 C27 C28 118.4(4) . . ?
O7 C27 Tb1A 62.5(3) . . ?
O8 C27 Tb1A 58.2(3) . . ?
C28 C27 Tb1A 176.2(4) . . ?
O7 C27 Tb1 62.4(2) . . ?
O8 C27 Tb1 58.3(2) . . ?
C28 C27 Tb1 176.3(3) . . ?
C29 C28 C27 111.1(5) . . ?
C29 C28 C30 109.2(5) . . ?
C27 C28 C30 109.5(4) . . ?
C29 C28 C31 110.2(5) . . ?
C27 C28 C31 106.9(5) . . ?
C30 C28 C31 109.9(5) . . ?
C28 C29 H29A 109.5 . . ?
C28 C29 H29B 109.5 . . ?
H29A C29 H29B 109.5 . . ?
C28 C29 H29C 109.5 . . ?
H29A C29 H29C 109.5 . . ?
H29B C29 H29C 109.5 . . ?
C28 C30 H30A 109.5 . . ?
C28 C30 H30B 109.5 . . ?
H30A C30 H30B 109.5 . . ?
C28 C30 H30C 109.5 . . ?
H30A C30 H30C 109.5 . . ?
H30B C30 H30C 109.5 . . ?
C28 C31 H31A 109.5 . . ?
C28 C31 H31B 109.5 . . ?
H31A C31 H31B 109.5 . . ?
C28 C31 H31C 109.5 . . ?
H31A C31 H31C 109.5 . . ?
H31B C31 H31C 109.5 . . ?
O9 C32 O10 121.1(5) . . ?
O9 C32 C33 120.1(5) . . ?
O10 C32 C33 118.7(5) . . ?
O9 C32 Tb1A 58.9(3) . . ?
O10 C32 Tb1A 62.3(3) . . ?
C33 C32 Tb1A 176.1(4) . . ?
O9 C32 Tb1 58.8(2) . . ?
O10 C32 Tb1 62.3(3) . . ?
C33 C32 Tb1 176.0(4) . . ?
C35 C33 C34 116.3(7) . . ?
C35 C33 C32 113.1(6) . . ?
C34 C33 C32 111.9(5) . . ?
C35 C33 C36 106.8(8) . . ?
C34 C33 C36 103.2(8) . . ?
C32 C33 C36 104.1(6) . . ?
C33 C34 H34A 109.5 . . ?
C33 C34 H34B 109.5 . . ?
H34A C34 H34B 109.5 . . ?
C33 C34 H34C 109.5 . . ?
H34A C34 H34C 109.5 . . ?
H34B C34 H34C 109.5 . . ?
C33 C35 H35A 109.5 . . ?
C33 C35 H35B 109.5 . . ?
H35A C35 H35B 109.5 . . ?
C33 C35 H35C 109.5 . . ?
H35A C35 H35C 109.5 . . ?
H35B C35 H35C 109.5 . . ?
C33 C36 H36A 109.5 . . ?
C33 C36 H36B 109.5 . . ?
H36A C36 H36B 109.5 . . ?
C33 C36 H36C 109.5 . . ?
H36A C36 H36C 109.5 . . ?
H36B C36 H36C 109.5 . . ?

loop_
_geom_torsion_atom_site_label_1
_geom_torsion_atom_site_label_2
_geom_torsion_atom_site_label_3
_geom_torsion_atom_site_label_4
_geom_torsion
_geom_torsion_site_symmetry_1
_geom_torsion_site_symmetry_2
_geom_torsion_site_symmetry_3
_geom_torsion_site_symmetry_4
_geom_torsion_publ_flag
Cu1 O1 C1 C2 152.4(3) . . . . ?
Tb1 O1 C1 C2 8.9(6) . . . . ?
Tb1A O1 C1 C2 8.9(6) . . . . ?
Cu1 O1 C1 C6 -27.9(6) . . . . ?
Tb1 O1 C1 C6 -171.4(3) . . . . ?
Tb1A O1 C1 C6 -171.4(3) . . . . ?
C7 O2 C2 C3 17.7(7) . . . . ?
Tb1A O2 C2 C3 -178.5(4) . . . . ?
Tb1 O2 C2 C3 -178.5(4) . . . . ?
C7 O2 C2 C1 -162.4(4) . . . . ?
Tb1A O2 C2 C1 1.5(5) . . . . ?
Tb1 O2 C2 C1 1.5(5) . . . . ?
O1 C1 C2 C3 173.6(4) . . . . ?
C6 C1 C2 C3 -6.1(7) . . . . ?
O1 C1 C2 O2 -6.4(6) . . . . ?
C6 C1 C2 O2 173.9(4) . . . . ?
O2 C2 C3 C4 -179.5(5) . . . . ?
C1 C2 C3 C4 0.5(8) . . . . ?
C2 C3 C4 C5 3.7(8) . . . . ?
C2 C3 C4 C8 -176.9(5) . . . . ?
C3 C4 C5 C6 -2.3(8) . . . . ?
C8 C4 C5 C6 178.3(5) . . . . ?
O1 C1 C6 C5 -172.4(4) . . . . ?
C2 C1 C6 C5 7.3(7) . . . . ?
O1 C1 C6 C9 11.2(7) . . . . ?
C2 C1 C6 C9 -169.1(4) . . . . ?
C4 C5 C6 C1 -3.2(8) . . . . ?
C4 C5 C6 C9 173.4(5) . . . . ?
C10 N1 C9 C6 175.1(4) . . . . ?
Cu1 N1 C9 C6 -0.6(7) . . . . ?
C1 C6 C9 N1 4.0(8) . . . . ?
C5 C6 C9 N1 -172.4(5) . . . . ?
C9 N1 C10 C11 -124.2(5) . . . . ?
Cu1 N1 C10 C11 51.9(5) . . . . ?
N1 C10 C11 O11 49.3(6) . . . . ?
N1 C10 C11 C12 -79.8(6) . . . . ?
C13 N2 C12 C11 -158.7(5) . . . . ?
Cu1 N2 C12 C11 20.1(6) . . . . ?
O11 C11 C12 N2 -90.1(6) . . . . ?
C10 C11 C12 N2 38.6(7) . . . . ?
C12 N2 C13 C14 -176.6(5) . . . . ?
Cu1 N2 C13 C14 4.6(7) . . . . ?
N2 C13 C14 C15 13.0(8) . . . . ?
N2 C13 C14 C19 -168.2(5) . . . . ?
Cu1 O3 C15 C14 -29.5(6) . . . . ?
Tb1 O3 C15 C14 172.0(3) . . . . ?
Tb1A O3 C15 C14 172.0(3) . . . . ?
Cu1 O3 C15 C16 151.0(3) . . . . ?
Tb1 O3 C15 C16 -7.5(6) . . . . ?
Tb1A O3 C15 C16 -7.5(6) . . . . ?
C19 C14 C15 O3 -178.2(4) . . . . ?
C13 C14 C15 O3 0.6(7) . . . . ?
C19 C14 C15 C16 1.3(7) . . . . ?
C13 C14 C15 C16 -179.9(4) . . . . ?
C20 O4 C16 C17 -14.8(7) . . . . ?
Tb1 O4 C16 C17 -175.4(4) . . . . ?
Tb1A O4 C16 C17 -175.3(4) . . . . ?
C20 O4 C16 C15 165.2(5) . . . . ?
Tb1 O4 C16 C15 4.6(5) . . . . ?
Tb1A O4 C16 C15 4.7(5) . . . . ?
O3 C15 C16 C17 -179.3(4) . . . . ?
C14 C15 C16 C17 1.2(7) . . . . ?
O3 C15 C16 O4 0.7(6) . . . . ?
C14 C15 C16 O4 -178.7(4) . . . . ?
O4 C16 C17 C18 178.6(4) . . . . ?
C15 C16 C17 C18 -1.4(7) . . . . ?
C16 C17 C18 C19 -1.1(7) . . . . ?
C16 C17 C18 C21 178.3(5) . . . . ?
C17 C18 C19 C14 3.7(7) . . . . ?
C21 C18 C19 C14 -175.7(5) . . . . ?
C15 C14 C19 C18 -3.8(7) . . . . ?
C13 C14 C19 C18 177.3(5) . . . . ?
Cu1 O5 C22 O6 -19.7(6) . . . . ?
Cu1 O5 C22 C23 158.6(3) . . . . ?
Tb1 O6 C22 O5 26.2(8) . . . . ?
Tb1A O6 C22 O5 26.3(8) . . . . ?
Tb1 O6 C22 C23 -152.1(4) . . . . ?
Tb1A O6 C22 C23 -152.1(4) . . . . ?
O5 C22 C23 C26 162.5(5) . . . . ?
O6 C22 C23 C26 -19.0(7) . . . . ?
O5 C22 C23 C25 40.4(6) . . . . ?
O6 C22 C23 C25 -141.2(5) . . . . ?
O5 C22 C23 C24 -76.3(7) . . . . ?
O6 C22 C23 C24 102.1(6) . . . . ?
Tb1 O7 C27 O8 -2.4(5) . . . . ?
Tb1A O7 C27 O8 -2.3(5) . . . . ?
Tb1 O7 C27 C28 178.4(4) . . . . ?
Tb1A O7 C27 C28 178.4(4) . . . . ?
Tb1A O8 C27 O7 2.4(5) . . . . ?
Tb1 O8 C27 O7 2.4(5) . . . . ?
Tb1A O8 C27 C28 -178.3(4) . . . . ?
Tb1 O8 C27 C28 -178.2(4) . . . . ?
O7 C27 C28 C29 -25.4(7) . . . . ?
O8 C27 C28 C29 155.3(5) . . . . ?
O7 C27 C28 C30 -146.0(5) . . . . ?
O8 C27 C28 C30 34.6(7) . . . . ?
O7 C27 C28 C31 95.0(6) . . . . ?
O8 C27 C28 C31 -84.3(6) . . . . ?
Tb1A O9 C32 O10 -2.1(5) . . . . ?
Tb1 O9 C32 O10 -2.1(5) . . . . ?
Tb1A O9 C32 C33 175.6(5) . . . . ?
Tb1 O9 C32 C33 175.5(5) . . . . ?
Tb1A O10 C32 O9 2.0(5) . . . . ?
Tb1 O10 C32 O9 2.0(5) . . . . ?
Tb1A O10 C32 C33 -175.7(5) . . . . ?
Tb1 O10 C32 C33 -175.6(5) . . . . ?
O9 C32 C33 C35 141.2(8) . . . . ?
O10 C32 C33 C35 -41.1(10) . . . . ?
O9 C32 C33 C34 7.6(10) . . . . ?
O10 C32 C33 C34 -174.7(6) . . . . ?
O9 C32 C33 C36 -103.3(7) . . . . ?
O10 C32 C33 C36 74.4(8) . . . . ?

loop_
_geom_hbond_atom_site_label_D
_geom_hbond_atom_site_label_H
_geom_hbond_atom_site_label_A
_geom_hbond_distance_DH
_geom_hbond_distance_HA
_geom_hbond_distance_DA
_geom_hbond_angle_DHA
_geom_hbond_site_symmetry_A
_geom_hbond_publ_flag
O11 H11 O5 0.81(6) 1.97(6) 2.760(6) 166(6) . yes
C7 H7A O10 0.98 2.57 3.448(7) 148.9 2_667 yes
C7 H7B O10 0.98 2.51 3.309(6) 138.4 . yes
C9 H9 O7 0.95 2.44 3.346(6) 160.5 2_766 yes
C17 H17 O11 0.95 2.52 3.460(6) 172.8 1_455 yes
C20 H20B O8 0.98 2.55 3.222(7) 125.5 . yes

_refine_diff_density_max         1.921
_refine_diff_density_min         -1.696
_refine_diff_density_rms         0.160

_shelx_res_file                  
;
TITL f_a.res in P-1
    shelx.res
    created by SHELXL-2018/3 at 14:53:17 on 13-Oct-2022
CELL  0.71073  11.6751  13.8406  13.9768   76.085   65.374   68.336
ZERR     2.00   0.0007   0.0009   0.0009    0.003    0.002    0.002
LATT   1
SFAC  C    H    CU   N    O    TB
UNIT  72 102 2 4 22 2
MERG   2
OMIT     0   0   1
ISOR 0.008 0.016 Tb1A
MORE -1
HTAB O11 O5
EQIV $1 -x+1, -y+1, -z+2
HTAB C7 O10_$1
HTAB C7 O10
EQIV $2 -x+2, -y+1, -z+1
HTAB C9 O7_$2
EQIV $3 x-1, y, z
HTAB C17 O11_$3
HTAB C20 O8
FMAP   2
PLAN    6
SIZE     0.020   0.080   0.160
ACTA
HTAB    2.00000
BOND
BOND   $H
CONF
L.S.  10
TEMP  -123.15
WGHT    0.067600
FVAR       0.37512   0.63696
PART  1
TB1   6    0.584741    0.675547    0.742570    21.00000    0.01061    0.01890 =
         0.01338   -0.00276   -0.00177   -0.00678
PART  2
TB1A  6    0.584391    0.675474    0.742947   -21.00000    0.07362    0.01155 =
         0.10665   -0.00844   -0.03657    0.01181
PART  0
CU1   3    0.845454    0.735326    0.538006    11.00000    0.02657    0.02751 =
         0.03636   -0.00433   -0.01026   -0.00764
O1    5    0.812709    0.612978    0.633937    11.00000    0.02386    0.02707 =
         0.03737   -0.00793   -0.01023   -0.00367
O2    5    0.723112    0.519916    0.822471    11.00000    0.03091    0.02485 =
         0.04317   -0.00227   -0.01124   -0.00143
O3    5    0.653077    0.775828    0.583239    11.00000    0.02874    0.03105 =
         0.03440    0.00034   -0.01224   -0.00864
O4    5    0.431221    0.743135    0.628779    11.00000    0.02579    0.02967 =
         0.04529    0.00104   -0.01482   -0.00683
O11   5    1.101600    0.825825    0.508612    11.00000    0.04138    0.06017 =
         0.04917   -0.00679   -0.01640   -0.02468
O5    5    0.874100    0.788991    0.661134    11.00000    0.03376    0.03334 =
         0.04073   -0.00877   -0.01227   -0.00971
O6    5    0.701775    0.748983    0.790728    11.00000    0.03366    0.03209 =
         0.03991   -0.00877   -0.01149   -0.00735
O7    5    0.602305    0.526218    0.663192    11.00000    0.02788    0.02862 =
         0.04795   -0.01147   -0.00613   -0.00584
O8    5    0.442127    0.568298    0.815124    11.00000    0.03403    0.02892 =
         0.04085   -0.00801   -0.00847   -0.00770
O9    5    0.412906    0.833320    0.798556    11.00000    0.04260    0.02226 =
         0.04029   -0.00595   -0.01133    0.00329
O10   5    0.450157    0.715436    0.926436    11.00000    0.03846    0.02336 =
         0.03833   -0.00330   -0.00965   -0.00426
N1    4    1.036339    0.662753    0.476306    11.00000    0.03057    0.03817 =
         0.03710   -0.01124   -0.00919   -0.01150
N2    4    0.849599    0.864675    0.438581    11.00000    0.03374    0.03535 =
         0.03805   -0.00115   -0.01359   -0.01451
C1    1    0.901732    0.537261    0.666583    11.00000    0.03121    0.01667 =
         0.04307   -0.01044   -0.01539   -0.00059
C2    1    0.857002    0.481327    0.765119    11.00000    0.03321    0.02321 =
         0.04138   -0.00930   -0.01220   -0.00251
C3    1    0.941426    0.394908    0.800425    11.00000    0.04016    0.02115 =
         0.05352   -0.00806   -0.02286    0.00170
AFIX  43
H3    2    0.908151    0.358053    0.867484    11.00000   -1.20000
AFIX   0
C4    1    1.076658    0.360910    0.737736    11.00000    0.03809    0.03101 =
         0.05869   -0.01461   -0.02401    0.00584
C5    1    1.122663    0.419186    0.644444    11.00000    0.02728    0.03489 =
         0.05867   -0.02128   -0.01414    0.00316
AFIX  43
H5    2    1.214442    0.398257    0.602891    11.00000   -1.20000
AFIX   0
C6    1    1.037709    0.510256    0.607354    11.00000    0.02816    0.02920 =
         0.04392   -0.01432   -0.01459   -0.00052
C7    1    0.677647    0.486774    0.934336    11.00000    0.03839    0.03565 =
         0.04127    0.00169   -0.00797    0.00121
AFIX 137
H7A   2    0.660519    0.419870    0.946146    11.00000   -1.50000
H7B   2    0.595964    0.539408    0.970791    11.00000   -1.50000
H7C   2    0.745564    0.478525    0.962087    11.00000   -1.50000
AFIX   0
C8    1    1.165041    0.262219    0.776869    11.00000    0.05607    0.03215 =
         0.08229   -0.01629   -0.03216    0.01067
AFIX 137
H8A   2    1.257941    0.257432    0.734875    11.00000   -1.50000
H8B   2    1.146933    0.201165    0.769580    11.00000   -1.50000
H8C   2    1.147359    0.264289    0.851439    11.00000   -1.50000
AFIX   0
C9    1    1.096728    0.572909    0.514209    11.00000    0.02468    0.03991 =
         0.04662   -0.01984   -0.00830   -0.00563
AFIX  43
H9    2    1.189077    0.545559    0.476953    11.00000   -1.20000
AFIX   0
C10   1    1.115422    0.718394    0.385462    11.00000    0.03350    0.05099 =
         0.04380   -0.01516   -0.00603   -0.01420
AFIX  23
H10A  2    1.091778    0.724317    0.323546    11.00000   -1.20000
H10B  2    1.210415    0.678527    0.367432    11.00000   -1.20000
AFIX   0
C11   1    1.090984    0.828165    0.410498    11.00000    0.03758    0.04790 =
         0.04596   -0.00349   -0.01053   -0.02268
AFIX  13
H11A  2    1.164642    0.853454    0.354945    11.00000   -1.20000
AFIX   0
C12   1    0.962809    0.907226    0.400299    11.00000    0.03719    0.04467 =
         0.04648   -0.00128   -0.01155   -0.02069
AFIX  23
H12A  2    0.936863    0.966640    0.440498    11.00000   -1.20000
H12B  2    0.980607    0.934776    0.324973    11.00000   -1.20000
AFIX   0
C13   1    0.758035    0.915621    0.401973    11.00000    0.04067    0.02384 =
         0.03812   -0.00215   -0.01156   -0.01398
AFIX  43
H13   2    0.772257    0.973455    0.350891    11.00000   -1.20000
AFIX   0
C14   1    0.634839    0.894535    0.430111    11.00000    0.03343    0.01982 =
         0.04038   -0.00568   -0.01537   -0.00475
C15   1    0.588313    0.826777    0.517197    11.00000    0.02997    0.02382 =
         0.03592   -0.00585   -0.01523   -0.00421
C16   1    0.468019    0.810581    0.538806    11.00000    0.03273    0.01469 =
         0.04071   -0.00266   -0.01438   -0.00453
C17   1    0.396423    0.859159    0.474078    11.00000    0.03124    0.02300 =
         0.04635   -0.00660   -0.01773   -0.00363
AFIX  43
H17   2    0.315973    0.845971    0.489244    11.00000   -1.20000
AFIX   0
C18   1    0.441478    0.928394    0.385370    11.00000    0.03350    0.02267 =
         0.04242   -0.00652   -0.01869    0.00018
C19   1    0.557063    0.947565    0.366152    11.00000    0.04449    0.02275 =
         0.03975   -0.00176   -0.01925   -0.00609
AFIX  43
H19   2    0.585634    0.997158    0.309092    11.00000   -1.20000
AFIX   0
C20   1    0.297343    0.743413    0.668923    11.00000    0.02787    0.05312 =
         0.06715    0.01306   -0.01712   -0.01756
AFIX 137
H20A  2    0.238918    0.815686    0.671064    11.00000   -1.50000
H20B  2    0.275881    0.706924    0.740509    11.00000   -1.50000
H20C  2    0.285002    0.707821    0.622851    11.00000   -1.50000
AFIX   0
C21   1    0.364081    0.978472    0.313776    11.00000    0.04841    0.03469 =
         0.05244    0.00395   -0.02663   -0.01087
AFIX 137
H21A  2    0.376340    0.926506    0.270717    11.00000   -1.50000
H21B  2    0.395402    1.036146    0.267375    11.00000   -1.50000
H21C  2    0.270001    1.005439    0.356523    11.00000   -1.50000
AFIX   0
C22   1    0.808318    0.771039    0.757347    11.00000    0.03148    0.02294 =
         0.03708   -0.00791   -0.01470   -0.00121
C23   1    0.864209    0.773574    0.838378    11.00000    0.04589    0.03379 =
         0.04972   -0.00607   -0.02512   -0.01140
C24   1    0.976791    0.671459    0.835649    11.00000    0.11651    0.04038 =
         0.14063   -0.00873   -0.10030    0.00306
AFIX 137
H24A  2    1.024404    0.673983    0.878055    11.00000   -1.50000
H24B  2    1.037844    0.662233    0.762383    11.00000   -1.50000
H24C  2    0.940262    0.612731    0.864760    11.00000   -1.50000
AFIX   0
C25   1    0.922364    0.864155    0.804087    11.00000    0.05162    0.05687 =
         0.05068   -0.01655   -0.01486   -0.02487
AFIX 137
H25A  2    0.853637    0.929890    0.797841    11.00000   -1.50000
H25B  2    0.995287    0.853619    0.735505    11.00000   -1.50000
H25C  2    0.955498    0.867103    0.856904    11.00000   -1.50000
AFIX   0
C26   1    0.757866    0.783952    0.947380    11.00000    0.10041    0.12018 =
         0.03573   -0.00288   -0.01706   -0.07281
AFIX 137
H26A  2    0.684934    0.847986    0.945731    11.00000   -1.50000
H26B  2    0.794776    0.787195    0.997539    11.00000   -1.50000
H26C  2    0.724875    0.723409    0.969607    11.00000   -1.50000
AFIX   0
C27   1    0.500794    0.512112    0.738627    11.00000    0.03136    0.02356 =
         0.03704   -0.00223   -0.01324   -0.00377
C28   1    0.446030    0.426492    0.741222    11.00000    0.03902    0.02901 =
         0.04819   -0.00853   -0.01079   -0.00815
C29   1    0.484792    0.399922    0.629969    11.00000    0.06360    0.05958 =
         0.06863   -0.02164   -0.02103   -0.02072
AFIX 137
H29A  2    0.443337    0.460762    0.589565    11.00000   -1.50000
H29B  2    0.454772    0.341057    0.634212    11.00000   -1.50000
H29C  2    0.581187    0.380863    0.594607    11.00000   -1.50000
AFIX   0
C30   1    0.295168    0.463204    0.793176    11.00000    0.05237    0.05710 =
         0.08626   -0.02297   -0.01710   -0.02167
AFIX 137
H30A  2    0.269610    0.488047    0.861363    11.00000   -1.50000
H30B  2    0.260954    0.404883    0.804452    11.00000   -1.50000
H30C  2    0.258263    0.520210    0.747008    11.00000   -1.50000
AFIX   0
C31   1    0.504210    0.330149    0.807719    11.00000    0.05443    0.04323 =
         0.06528   -0.00171   -0.01585   -0.01636
AFIX 137
H31A  2    0.601021    0.309316    0.776068    11.00000   -1.50000
H31B  2    0.473487    0.272483    0.809531    11.00000   -1.50000
H31C  2    0.475200    0.347249    0.879939    11.00000   -1.50000
AFIX   0
C32   1    0.389075    0.804749    0.895057    11.00000    0.03654    0.02233 =
         0.04397   -0.00389   -0.00923   -0.00346
C33   1    0.287436    0.880678    0.977484    11.00000    0.07500    0.03513 =
         0.04378   -0.00719   -0.00217    0.01121
C34   1    0.214745    0.979713    0.927923    11.00000    0.11091    0.04191 =
         0.07148   -0.01182   -0.00587    0.02721
AFIX 137
H34A  2    0.177649    0.962579    0.885176    11.00000   -1.50000
H34B  2    0.276089    1.019395    0.882677    11.00000   -1.50000
H34C  2    0.143041    1.021822    0.983559    11.00000   -1.50000
AFIX   0
C35   1    0.207432    0.830881    1.070419    11.00000    0.14963    0.04036 =
         0.08402   -0.00202    0.05318    0.00782
AFIX 137
H35A  2    0.152451    0.880705    1.123503    11.00000   -1.50000
H35B  2    0.264837    0.770559    1.099373    11.00000   -1.50000
H35C  2    0.150490    0.807447    1.051711    11.00000   -1.50000
AFIX   0
C36   1    0.375487    0.918348    1.013786    11.00000    0.14601    0.11661 =
         0.15523   -0.08782   -0.06848    0.00417
AFIX 137
H36A  2    0.319752    0.953307    1.078367    11.00000   -1.50000
H36B  2    0.415125    0.967188    0.957614    11.00000   -1.50000
H36C  2    0.445687    0.857697    1.027682    11.00000   -1.50000
AFIX   0
H11   2    1.038567    0.818154    0.560439    11.00000    0.04111
HKLF    4


REM  f_a.res in P-1
REM wR2 = 0.1176, GooF = S = 1.070, Restrained GooF = 1.076 for all data
REM R1 = 0.0439 for 6414 Fo > 4sig(Fo) and 0.0597 for all 7847 data
REM 487 parameters refined using 6 restraints

END

WGHT      0.0676      0.0000

REM Instructions for potential hydrogen bonds
HTAB C7 O10_$1
HTAB C7 O10
HTAB C9 O7_$2
HTAB C17 O11_$3
HTAB C20 O8
HTAB O11 O5

REM Highest difference peak  1.921,  deepest hole -1.696,  1-sigma level  0.160
Q1    1   0.5903  0.6775  0.6566  11.00000  0.05    1.92
Q2    1   0.5708  0.6714  0.8221  11.00000  0.05    1.68
Q3    1   0.8209  0.7348  0.6188  11.00000  0.05    1.38
Q4    1   0.5014  0.6546  0.7840  11.00000  0.05    1.37
Q5    1   0.8852  0.7406  0.4548  11.00000  0.05    1.21
Q6    1   0.6609  0.6879  0.7483  11.00000  0.05    1.19
;
_shelx_res_checksum              30695
####################################################################### 
# 
# This file contains crystal structure data downloaded from the 
# Cambridge Structural Database (CSD) hosted by the Cambridge 
# Crystallographic Data Centre (CCDC).
# 
# Full information about CCDC data access policies and citation 
# guidelines are available at http://www.ccdc.cam.ac.uk/access/V1 
# 
# Audit and citation data items may have been added by the CCDC. 
# Please retain this information to preserve the provenance of 
# this file and to allow appropriate attribution of the data. 
# 
#######################################################################

data_f
_database_code_depnum_ccdc_archive 'CCDC 2299769'
loop_
_audit_author_name
_audit_author_address
Panja
;Gokhale Memorial Girls College
India
;
_audit_update_record             
;
2023-10-07 deposited with the CCDC.	2023-12-27 downloaded from the CCDC.
;

_audit_creation_method           SHELXL-2018/3
_shelx_SHELXL_version_number     2018/3
_chemical_name_systematic        ?
_chemical_name_common            ?
_chemical_melting_point          ?
_chemical_formula_moiety         ?
_chemical_formula_sum            'C36 H51 Cu Dy N2 O11'
_chemical_formula_weight         913.82

loop_
_atom_type_symbol
_atom_type_description
_atom_type_scat_dispersion_real
_atom_type_scat_dispersion_imag
_atom_type_scat_source
C C 0.0033 0.0016 'International Tables Vol C Tables 4.2.6.8 and 6.1.1.4'
H H 0.0000 0.0000 'International Tables Vol C Tables 4.2.6.8 and 6.1.1.4'
N N 0.0061 0.0033 'International Tables Vol C Tables 4.2.6.8 and 6.1.1.4'
O O 0.0106 0.0060 'International Tables Vol C Tables 4.2.6.8 and 6.1.1.4'
Cu Cu 0.3201 1.2651 'International Tables Vol C Tables 4.2.6.8 and 6.1.1.4'
Dy Dy -0.1892 4.4098 'International Tables Vol C Tables 4.2.6.8 and 6.1.1.4'

_space_group_crystal_system      triclinic
_space_group_IT_number           2
_space_group_name_H-M_alt        'P -1'
_space_group_name_Hall           '-P 1'

_shelx_space_group_comment       
;
The symmetry employed for this shelxl refinement is uniquely defined
by the following loop, which should always be used as a source of
symmetry information in preference to the above space-group names.
They are only intended as comments.
;

loop_
_space_group_symop_operation_xyz
'x, y, z'
'-x, -y, -z'

_cell_length_a                   11.6733(8)
_cell_length_b                   13.8531(10)
_cell_length_c                   13.9469(10)
_cell_angle_alpha                76.134(2)
_cell_angle_beta                 65.370(2)
_cell_angle_gamma                68.404(2)
_cell_volume                     1896.3(2)
_cell_formula_units_Z            2
_cell_measurement_temperature    150(2)
_cell_measurement_reflns_used    580
_cell_measurement_theta_min      2.90
_cell_measurement_theta_max      25.10

_exptl_crystal_description       Plate
_exptl_crystal_colour            green
_exptl_crystal_density_meas      ?
_exptl_crystal_density_method    ?
_exptl_crystal_density_diffrn    1.600
_exptl_crystal_F_000             928
_exptl_transmission_factor_min   ?
_exptl_transmission_factor_max   ?
_exptl_crystal_size_max          0.120
_exptl_crystal_size_mid          0.100
_exptl_crystal_size_min          0.030
_exptl_absorpt_coefficient_mu    2.576
_shelx_estimated_absorpt_T_min   0.747
_shelx_estimated_absorpt_T_max   0.927
_exptl_absorpt_correction_type   multi-scan
_exptl_absorpt_correction_T_min  0.6827
_exptl_absorpt_correction_T_max  0.7454
_exptl_absorpt_process_details   sadabs
_exptl_absorpt_special_details   ?
_diffrn_ambient_temperature      150(2)
_diffrn_radiation_wavelength     0.71073
_diffrn_radiation_type           MoK\a
_diffrn_source                   'fine-focus sealed tube'
_diffrn_measurement_device_type  CCD
_diffrn_measurement_method       'omega and phi scans'
_diffrn_detector_area_resol_mean ?
_diffrn_reflns_number            32693
_diffrn_reflns_av_unetI/netI     0.0438
_diffrn_reflns_av_R_equivalents  0.0436
_diffrn_reflns_limit_h_min       -14
_diffrn_reflns_limit_h_max       14
_diffrn_reflns_limit_k_min       -17
_diffrn_reflns_limit_k_max       17
_diffrn_reflns_limit_l_min       -17
_diffrn_reflns_limit_l_max       17
_diffrn_reflns_theta_min         2.014
_diffrn_reflns_theta_max         26.439
_diffrn_reflns_theta_full        25.242
_diffrn_measured_fraction_theta_max 0.995
_diffrn_measured_fraction_theta_full 1.000
_diffrn_reflns_Laue_measured_fraction_max 0.995
_diffrn_reflns_Laue_measured_fraction_full 1.000
_diffrn_reflns_point_group_measured_fraction_max 0.995
_diffrn_reflns_point_group_measured_fraction_full 1.000
_reflns_number_total             7783
_reflns_number_gt                6583
_reflns_threshold_expression     'I > 2\s(I)'
_reflns_Friedel_coverage         0.000
_reflns_Friedel_fraction_max     .
_reflns_Friedel_fraction_full    .

_reflns_special_details          
;
 Reflections were merged by SHELXL according to the crystal
 class for the calculation of statistics and refinement.
 
 _reflns_Friedel_fraction is defined as the number of unique
 Friedel pairs measured divided by the number that would be
 possible theoretically, ignoring centric projections and
 systematic absences.
;

_computing_data_collection       'Bruker Smart'
_computing_cell_refinement       'Bruker Smart'
_computing_data_reduction        'Bruker Saint'
_computing_structure_solution    'SHELXT 2014/5 (Sheldrick, 2014)'
_computing_structure_refinement  'SHELXL-2018/3 (Sheldrick, 2018)'
_computing_molecular_graphics    'Mercury (Macrae et al 2008)'
_computing_publication_material  'SHELXL-2016/4 (Sheldrick, 2016'
_refine_special_details          ?
_refine_ls_structure_factor_coef Fsqd
_refine_ls_matrix_type           full
_refine_ls_weighting_scheme      calc
_refine_ls_weighting_details     
'w=1/[\s^2^(Fo^2^)+(0.0380P)^2^+1.0025P] where P=(Fo^2^+2Fc^2^)/3'
_atom_sites_solution_primary     ?
_atom_sites_solution_secondary   ?
_atom_sites_solution_hydrogens   mixed
_refine_ls_hydrogen_treatment    mixed
_refine_ls_extinction_method     none
_refine_ls_extinction_coef       .
_refine_ls_number_reflns         7783
_refine_ls_number_parameters     480
_refine_ls_number_restraints     0
_refine_ls_R_factor_all          0.0423
_refine_ls_R_factor_gt           0.0307
_refine_ls_wR_factor_ref         0.0739
_refine_ls_wR_factor_gt          0.0699
_refine_ls_goodness_of_fit_ref   1.028
_refine_ls_restrained_S_all      1.028
_refine_ls_shift/su_max          0.002
_refine_ls_shift/su_mean         0.000

loop_
_atom_site_label
_atom_site_type_symbol
_atom_site_fract_x
_atom_site_fract_y
_atom_site_fract_z
_atom_site_U_iso_or_equiv
_atom_site_adp_type
_atom_site_occupancy
_atom_site_site_symmetry_order
_atom_site_calc_flag
_atom_site_refinement_flags_posn
_atom_site_refinement_flags_adp
_atom_site_refinement_flags_occupancy
_atom_site_disorder_assembly
_atom_site_disorder_group
Dy1 Dy 0.58557(2) 0.67534(2) 0.74201(2) 0.01657(6) Uani 1 1 d . . . . .
Cu1 Cu 0.84514(4) 0.73574(3) 0.53740(3) 0.01942(10) Uani 1 1 d . . . . .
O1 O 0.6536(2) 0.7747(2) 0.58329(18) 0.0206(5) Uani 1 1 d . . . . .
O2 O 0.4312(2) 0.74290(19) 0.62879(19) 0.0219(6) Uani 1 1 d . . . . .
O3 O 0.8121(2) 0.61357(19) 0.63337(18) 0.0191(5) Uani 1 1 d . . . . .
O4 O 0.7223(2) 0.52106(19) 0.82234(19) 0.0231(6) Uani 1 1 d . . . . .
O5 O 0.8744(2) 0.7889(2) 0.6608(2) 0.0249(6) Uani 1 1 d . . . . .
O6 O 0.7012(2) 0.7489(2) 0.79066(19) 0.0239(6) Uani 1 1 d . . . . .
O7 O 0.6032(2) 0.5273(2) 0.6622(2) 0.0253(6) Uani 1 1 d . . . . .
O8 O 0.4435(2) 0.5689(2) 0.8140(2) 0.0242(6) Uani 1 1 d . . . . .
O9 O 0.4147(2) 0.8328(2) 0.7973(2) 0.0268(6) Uani 1 1 d . . . . .
O10 O 0.4516(2) 0.71442(19) 0.92556(19) 0.0247(6) Uani 1 1 d . . . . .
O11 O 1.1009(3) 0.8265(3) 0.5085(2) 0.0342(7) Uani 1 1 d . . . . .
H11A H 1.033(5) 0.820(4) 0.559(4) 0.041 Uiso 1 1 d . U . . .
N1 N 0.8497(3) 0.8643(3) 0.4385(2) 0.0237(7) Uani 1 1 d . . . . .
N2 N 1.0360(3) 0.6633(3) 0.4760(2) 0.0238(7) Uani 1 1 d . . . . .
C1 C 0.5894(3) 0.8257(3) 0.5173(3) 0.0189(8) Uani 1 1 d . . . . .
C2 C 0.4670(3) 0.8106(3) 0.5395(3) 0.0185(7) Uani 1 1 d . . . . .
C3 C 0.3958(4) 0.8587(3) 0.4741(3) 0.0217(8) Uani 1 1 d . . . . .
H3 H 0.315657 0.845183 0.488844 0.026 Uiso 1 1 calc R U . . .
C4 C 0.4411(4) 0.9278(3) 0.3856(3) 0.0234(8) Uani 1 1 d . . . . .
C5 C 0.5566(4) 0.9473(3) 0.3665(3) 0.0228(8) Uani 1 1 d . . . . .
H5 H 0.585008 0.997055 0.309498 0.027 Uiso 1 1 calc R U . . .
C6 C 0.6338(3) 0.8946(3) 0.4302(3) 0.0200(8) Uani 1 1 d . . . . .
C7 C 0.2957(4) 0.7443(4) 0.6696(4) 0.0419(12) Uani 1 1 d . . . . .
H7A H 0.237983 0.816625 0.673516 0.063 Uiso 1 1 calc R U . . .
H7B H 0.274640 0.706337 0.740649 0.063 Uiso 1 1 calc R U . . .
H7C H 0.281973 0.710738 0.622576 0.063 Uiso 1 1 calc R U . . .
C8 C 0.3625(4) 0.9793(3) 0.3145(3) 0.0336(10) Uani 1 1 d . . . . .
H8A H 0.396936 1.034634 0.265894 0.050 Uiso 1 1 calc R U . . .
H8B H 0.269368 1.009410 0.357864 0.050 Uiso 1 1 calc R U . . .
H8C H 0.370036 0.927263 0.273657 0.050 Uiso 1 1 calc R U . . .
C9 C 0.7570(4) 0.9153(3) 0.4026(3) 0.0234(8) Uani 1 1 d . . . . .
H9 H 0.770788 0.973515 0.352027 0.028 Uiso 1 1 calc R U . . .
C10 C 0.9624(4) 0.9075(3) 0.3994(3) 0.0310(10) Uani 1 1 d . . . . .
H10A H 0.936672 0.966954 0.439475 0.037 Uiso 1 1 calc R U . . .
H10B H 0.979906 0.934728 0.323878 0.037 Uiso 1 1 calc R U . . .
C11 C 1.0900(4) 0.8284(4) 0.4096(3) 0.0317(10) Uani 1 1 d . . . . .
H11 H 1.153(4) 0.860(3) 0.357(3) 0.019(10) Uiso 1 1 d . . . . .
C12 C 1.1155(4) 0.7195(3) 0.3850(3) 0.0323(10) Uani 1 1 d . . . . .
H12A H 1.093077 0.724702 0.322510 0.039 Uiso 1 1 calc R U . . .
H12B H 1.210562 0.680169 0.367650 0.039 Uiso 1 1 calc R U . . .
C13 C 1.0963(4) 0.5740(3) 0.5131(3) 0.0254(9) Uani 1 1 d . . . . .
H13 H 1.188373 0.546584 0.474877 0.031 Uiso 1 1 calc R U . . .
C14 C 1.0378(3) 0.5110(3) 0.6077(3) 0.0225(8) Uani 1 1 d . . . . .
C15 C 0.9012(3) 0.5379(3) 0.6659(3) 0.0196(8) Uani 1 1 d . . . . .
C16 C 0.8573(3) 0.4811(3) 0.7650(3) 0.0205(8) Uani 1 1 d . . . . .
C17 C 0.9410(4) 0.3956(3) 0.8002(3) 0.0282(9) Uani 1 1 d . . . . .
H17 H 0.907813 0.358636 0.867335 0.034 Uiso 1 1 calc R U . . .
C18 C 1.0759(4) 0.3623(3) 0.7375(3) 0.0327(10) Uani 1 1 d . . . . .
C19 C 1.1225(4) 0.4208(3) 0.6434(3) 0.0291(9) Uani 1 1 d . . . . .
H19 H 1.214125 0.399762 0.601279 0.035 Uiso 1 1 calc R U . . .
C20 C 0.6769(4) 0.4886(3) 0.9345(3) 0.0332(10) Uani 1 1 d . . . . .
H20A H 0.672045 0.417297 0.946183 0.050 Uiso 1 1 calc R U . . .
H20B H 0.588971 0.535773 0.969478 0.050 Uiso 1 1 calc R U . . .
H20C H 0.738728 0.490498 0.964090 0.050 Uiso 1 1 calc R U . . .
C21 C 1.1650(5) 0.2641(4) 0.7769(4) 0.0476(13) Uani 1 1 d . . . . .
H21A H 1.257152 0.254852 0.729095 0.071 Uiso 1 1 calc R U . . .
H21B H 1.139504 0.203547 0.778484 0.071 Uiso 1 1 calc R U . . .
H21C H 1.155656 0.270427 0.848440 0.071 Uiso 1 1 calc R U . . .
C22 C 0.8084(4) 0.7707(3) 0.7573(3) 0.0214(8) Uani 1 1 d . . . . .
C23 C 0.8632(4) 0.7734(3) 0.8388(3) 0.0292(9) Uani 1 1 d . . . . .
C24 C 0.9214(4) 0.8634(4) 0.8051(3) 0.0386(11) Uani 1 1 d . . . . .
H24A H 0.991171 0.855051 0.734583 0.058 Uiso 1 1 calc R U . . .
H24B H 0.958882 0.863729 0.856110 0.058 Uiso 1 1 calc R U . . .
H24C H 0.851750 0.929530 0.802718 0.058 Uiso 1 1 calc R U . . .
C25 C 0.7543(6) 0.7858(5) 0.9483(4) 0.0663(18) Uani 1 1 d . . . . .
H25A H 0.681079 0.848791 0.944781 0.099 Uiso 1 1 calc R U . . .
H25B H 0.789573 0.791746 0.998530 0.099 Uiso 1 1 calc R U . . .
H25C H 0.722264 0.724706 0.971994 0.099 Uiso 1 1 calc R U . . .
C26 C 0.9749(6) 0.6710(4) 0.8371(5) 0.076(2) Uani 1 1 d . . . . .
H26A H 0.937627 0.612633 0.865847 0.113 Uiso 1 1 calc R U . . .
H26B H 1.021589 0.673224 0.880472 0.113 Uiso 1 1 calc R U . . .
H26C H 1.036872 0.661425 0.764011 0.113 Uiso 1 1 calc R U . . .
C27 C 0.5020(3) 0.5131(3) 0.7377(3) 0.0211(8) Uani 1 1 d . . . . .
C28 C 0.4471(4) 0.4276(3) 0.7402(3) 0.0303(9) Uani 1 1 d . . . . .
C29 C 0.2942(5) 0.4638(4) 0.7934(4) 0.0544(14) Uani 1 1 d . . . . .
H29A H 0.256653 0.519925 0.747028 0.082 Uiso 1 1 calc R U . . .
H29B H 0.268609 0.489379 0.861389 0.082 Uiso 1 1 calc R U . . .
H29C H 0.260715 0.404892 0.805545 0.082 Uiso 1 1 calc R U . . .
C30 C 0.4860(5) 0.4009(4) 0.6289(4) 0.0529(13) Uani 1 1 d . . . . .
H30A H 0.447112 0.462235 0.587578 0.079 Uiso 1 1 calc R U . . .
H30B H 0.453469 0.343539 0.633054 0.079 Uiso 1 1 calc R U . . .
H30C H 0.582603 0.379628 0.594399 0.079 Uiso 1 1 calc R U . . .
C31 C 0.5032(5) 0.3321(4) 0.8073(4) 0.0501(13) Uani 1 1 d . . . . .
H31A H 0.470524 0.275271 0.810400 0.075 Uiso 1 1 calc R U . . .
H31B H 0.475159 0.350097 0.879247 0.075 Uiso 1 1 calc R U . . .
H31C H 0.600059 0.309872 0.775458 0.075 Uiso 1 1 calc R U . . .
C32 C 0.3897(4) 0.8038(3) 0.8950(3) 0.0254(9) Uani 1 1 d . . . . .
C33 C 0.2873(5) 0.8791(4) 0.9760(4) 0.0498(14) Uani 1 1 d . . . . .
C34 C 0.2099(8) 0.8305(5) 1.0690(5) 0.140(5) Uani 1 1 d . . . . .
H34A H 0.159878 0.879305 1.123422 0.211 Uiso 1 1 calc R U . . .
H34B H 0.267983 0.768263 1.095182 0.211 Uiso 1 1 calc R U . . .
H34C H 0.148383 0.810160 1.052845 0.211 Uiso 1 1 calc R U . . .
C35 C 0.3745(8) 0.9154(7) 1.0157(7) 0.124(3) Uani 1 1 d . . . . .
H35A H 0.315956 0.964271 1.069281 0.186 Uiso 1 1 calc R U . . .
H35B H 0.432188 0.949884 0.955356 0.186 Uiso 1 1 calc R U . . .
H35C H 0.428721 0.854319 1.046536 0.186 Uiso 1 1 calc R U . . .
C36 C 0.2172(7) 0.9784(4) 0.9283(5) 0.085(2) Uani 1 1 d . . . . .
H36A H 0.175105 0.963650 0.887899 0.128 Uiso 1 1 calc R U . . .
H36B H 0.280538 1.015627 0.880888 0.128 Uiso 1 1 calc R U . . .
H36C H 0.149407 1.021683 0.984623 0.128 Uiso 1 1 calc R U . . .

loop_
_atom_site_aniso_label
_atom_site_aniso_U_11
_atom_site_aniso_U_22
_atom_site_aniso_U_33
_atom_site_aniso_U_23
_atom_site_aniso_U_13
_atom_site_aniso_U_12
Dy1 0.01221(9) 0.01833(9) 0.01732(9) -0.00262(6) -0.00279(6) -0.00512(6)
Cu1 0.0138(2) 0.0264(2) 0.0189(2) -0.00245(19) -0.00356(18) -0.00970(19)
O1 0.0138(12) 0.0303(15) 0.0197(13) 0.0013(11) -0.0072(11) -0.0099(11)
O2 0.0146(13) 0.0246(14) 0.0268(14) 0.0055(11) -0.0078(11) -0.0108(11)
O3 0.0115(12) 0.0234(14) 0.0211(13) -0.0059(11) -0.0036(10) -0.0042(10)
O4 0.0158(13) 0.0232(14) 0.0229(13) -0.0008(11) -0.0038(11) -0.0026(11)
O5 0.0226(14) 0.0324(15) 0.0234(14) -0.0066(12) -0.0058(12) -0.0129(12)
O6 0.0198(14) 0.0317(15) 0.0222(14) -0.0084(11) -0.0051(11) -0.0097(12)
O7 0.0179(14) 0.0247(14) 0.0296(15) -0.0092(12) -0.0014(12) -0.0068(11)
O8 0.0227(14) 0.0256(14) 0.0239(14) -0.0054(11) -0.0022(11) -0.0120(11)
O9 0.0240(15) 0.0229(14) 0.0213(13) -0.0029(11) -0.0026(11) 0.0001(12)
O10 0.0250(14) 0.0196(14) 0.0223(14) -0.0018(11) -0.0020(11) -0.0067(11)
O11 0.0267(16) 0.057(2) 0.0278(16) -0.0049(14) -0.0076(13) -0.0245(15)
N1 0.0206(17) 0.0330(19) 0.0218(16) -0.0011(14) -0.0071(14) -0.0145(14)
N2 0.0149(16) 0.037(2) 0.0223(16) -0.0118(15) -0.0001(13) -0.0133(15)
C1 0.0191(19) 0.0174(18) 0.0185(18) -0.0061(14) -0.0040(15) -0.0044(15)
C2 0.0163(18) 0.0152(18) 0.0237(19) -0.0040(15) -0.0065(15) -0.0044(15)
C3 0.0165(19) 0.0212(19) 0.030(2) -0.0027(16) -0.0106(16) -0.0055(15)
C4 0.026(2) 0.0174(19) 0.027(2) -0.0028(16) -0.0146(17) -0.0017(16)
C5 0.028(2) 0.0192(19) 0.0221(19) -0.0004(15) -0.0101(17) -0.0086(16)
C6 0.0186(19) 0.024(2) 0.0189(18) -0.0049(15) -0.0067(15) -0.0074(16)
C7 0.017(2) 0.053(3) 0.049(3) 0.018(2) -0.012(2) -0.017(2)
C8 0.038(2) 0.032(2) 0.035(2) 0.0055(19) -0.021(2) -0.011(2)
C9 0.027(2) 0.026(2) 0.0172(18) -0.0006(16) -0.0031(16) -0.0158(17)
C10 0.027(2) 0.041(3) 0.029(2) 0.0008(19) -0.0040(18) -0.025(2)
C11 0.023(2) 0.048(3) 0.029(2) -0.002(2) -0.0026(18) -0.024(2)
C12 0.020(2) 0.049(3) 0.027(2) -0.0092(19) 0.0029(17) -0.0192(19)
C13 0.0123(18) 0.036(2) 0.030(2) -0.0185(18) -0.0026(16) -0.0061(17)
C14 0.0163(19) 0.028(2) 0.0237(19) -0.0152(16) -0.0047(16) -0.0030(16)
C15 0.0163(18) 0.0193(19) 0.0265(19) -0.0104(15) -0.0068(16) -0.0049(15)
C16 0.0178(19) 0.0227(19) 0.0224(19) -0.0095(15) -0.0072(16) -0.0033(15)
C17 0.025(2) 0.025(2) 0.034(2) -0.0072(17) -0.0130(18) -0.0017(17)
C18 0.028(2) 0.030(2) 0.040(2) -0.0142(19) -0.017(2) 0.0029(18)
C19 0.017(2) 0.035(2) 0.036(2) -0.0196(19) -0.0085(18) -0.0012(17)
C20 0.030(2) 0.032(2) 0.025(2) 0.0031(18) -0.0058(18) -0.0038(19)
C21 0.039(3) 0.036(3) 0.058(3) -0.014(2) -0.023(2) 0.011(2)
C22 0.023(2) 0.0175(19) 0.025(2) -0.0066(15) -0.0102(17) -0.0034(16)
C23 0.033(2) 0.031(2) 0.031(2) -0.0011(18) -0.0184(19) -0.0117(19)
C24 0.036(3) 0.055(3) 0.037(2) -0.018(2) -0.009(2) -0.024(2)
C25 0.090(4) 0.117(5) 0.023(2) -0.003(3) -0.015(3) -0.075(4)
C26 0.102(5) 0.043(3) 0.119(5) -0.007(3) -0.095(5) 0.000(3)
C27 0.0174(19) 0.0194(19) 0.026(2) -0.0011(16) -0.0099(16) -0.0036(15)
C28 0.023(2) 0.030(2) 0.038(2) -0.0096(19) -0.0047(18) -0.0120(18)
C29 0.036(3) 0.060(3) 0.073(4) -0.024(3) -0.012(3) -0.019(3)
C30 0.058(3) 0.058(3) 0.053(3) -0.011(3) -0.016(3) -0.030(3)
C31 0.046(3) 0.042(3) 0.055(3) -0.005(2) -0.008(3) -0.018(2)
C32 0.024(2) 0.021(2) 0.029(2) -0.0017(16) -0.0056(17) -0.0088(17)
C33 0.054(3) 0.032(3) 0.030(2) -0.007(2) 0.000(2) 0.008(2)
C34 0.146(7) 0.039(4) 0.082(5) -0.004(3) 0.073(5) 0.005(4)
C35 0.117(7) 0.119(7) 0.144(8) -0.094(6) -0.045(6) 0.002(5)
C36 0.090(5) 0.051(4) 0.049(3) -0.006(3) 0.000(3) 0.023(3)

_geom_special_details            
;
 All esds (except the esd in the dihedral angle between two l.s. planes)
 are estimated using the full covariance matrix.  The cell esds are taken
 into account individually in the estimation of esds in distances, angles
 and torsion angles; correlations between esds in cell parameters are only
 used when they are defined by crystal symmetry.  An approximate (isotropic)
 treatment of cell esds is used for estimating esds involving l.s. planes.
;

loop_
_geom_bond_atom_site_label_1
_geom_bond_atom_site_label_2
_geom_bond_distance
_geom_bond_site_symmetry_2
_geom_bond_publ_flag
Dy1 O1 2.303(2) . ?
Dy1 O6 2.330(2) . ?
Dy1 O8 2.373(2) . ?
Dy1 O3 2.375(2) . ?
Dy1 O9 2.378(2) . ?
Dy1 O10 2.449(2) . ?
Dy1 O7 2.466(2) . ?
Dy1 O4 2.490(2) . ?
Dy1 O2 2.653(2) . ?
Dy1 C32 2.776(4) . ?
Dy1 C27 2.781(4) . ?
Dy1 Cu1 3.3970(5) . ?
Cu1 O3 1.941(2) . ?
Cu1 O1 1.945(2) . ?
Cu1 N2 1.970(3) . ?
Cu1 N1 1.977(3) . ?
Cu1 O5 2.215(3) . ?
O1 C1 1.335(4) . ?
O2 C2 1.378(4) . ?
O2 C7 1.435(4) . ?
O3 C15 1.322(4) . ?
O4 C16 1.396(4) . ?
O4 C20 1.441(4) . ?
O5 C22 1.258(4) . ?
O6 C22 1.264(4) . ?
O7 C27 1.255(4) . ?
O8 C27 1.264(4) . ?
O9 C32 1.263(4) . ?
O10 C32 1.258(4) . ?
O11 C11 1.431(5) . ?
O11 H11A 0.83(4) . ?
N1 C9 1.280(5) . ?
N1 C10 1.487(5) . ?
N2 C13 1.284(5) . ?
N2 C12 1.468(5) . ?
C1 C6 1.392(5) . ?
C1 C2 1.415(5) . ?
C2 C3 1.378(5) . ?
C3 C4 1.408(5) . ?
C3 H3 0.9500 . ?
C4 C5 1.377(5) . ?
C4 C8 1.507(5) . ?
C5 C6 1.417(5) . ?
C5 H5 0.9500 . ?
C6 C9 1.445(5) . ?
C7 H7A 0.9800 . ?
C7 H7B 0.9800 . ?
C7 H7C 0.9800 . ?
C8 H8A 0.9800 . ?
C8 H8B 0.9800 . ?
C8 H8C 0.9800 . ?
C9 H9 0.9500 . ?
C10 C11 1.530(6) . ?
C10 H10A 0.9900 . ?
C10 H10B 0.9900 . ?
C11 C12 1.522(6) . ?
C11 H11 0.95(4) . ?
C12 H12A 0.9900 . ?
C12 H12B 0.9900 . ?
C13 C14 1.451(5) . ?
C13 H13 0.9500 . ?
C14 C15 1.404(5) . ?
C14 C19 1.410(5) . ?
C15 C16 1.406(5) . ?
C16 C17 1.367(5) . ?
C17 C18 1.403(6) . ?
C17 H17 0.9500 . ?
C18 C19 1.377(6) . ?
C18 C21 1.520(6) . ?
C19 H19 0.9500 . ?
C20 H20A 0.9800 . ?
C20 H20B 0.9800 . ?
C20 H20C 0.9800 . ?
C21 H21A 0.9800 . ?
C21 H21B 0.9800 . ?
C21 H21C 0.9800 . ?
C22 C23 1.532(5) . ?
C23 C24 1.522(6) . ?
C23 C25 1.524(6) . ?
C23 C26 1.531(6) . ?
C24 H24A 0.9800 . ?
C24 H24B 0.9800 . ?
C24 H24C 0.9800 . ?
C25 H25A 0.9800 . ?
C25 H25B 0.9800 . ?
C25 H25C 0.9800 . ?
C26 H26A 0.9800 . ?
C26 H26B 0.9800 . ?
C26 H26C 0.9800 . ?
C27 C28 1.529(5) . ?
C28 C30 1.522(6) . ?
C28 C31 1.528(6) . ?
C28 C29 1.550(6) . ?
C29 H29A 0.9800 . ?
C29 H29B 0.9800 . ?
C29 H29C 0.9800 . ?
C30 H30A 0.9800 . ?
C30 H30B 0.9800 . ?
C30 H30C 0.9800 . ?
C31 H31A 0.9800 . ?
C31 H31B 0.9800 . ?
C31 H31C 0.9800 . ?
C32 C33 1.522(6) . ?
C33 C34 1.416(7) . ?
C33 C36 1.480(7) . ?
C33 C35 1.605(9) . ?
C34 H34A 0.9800 . ?
C34 H34B 0.9800 . ?
C34 H34C 0.9800 . ?
C35 H35A 0.9800 . ?
C35 H35B 0.9800 . ?
C35 H35C 0.9800 . ?
C36 H36A 0.9800 . ?
C36 H36B 0.9800 . ?
C36 H36C 0.9800 . ?

loop_
_geom_angle_atom_site_label_1
_geom_angle_atom_site_label_2
_geom_angle_atom_site_label_3
_geom_angle
_geom_angle_site_symmetry_1
_geom_angle_site_symmetry_3
_geom_angle_publ_flag
O1 Dy1 O6 83.41(9) . . ?
O1 Dy1 O8 134.99(9) . . ?
O6 Dy1 O8 141.23(9) . . ?
O1 Dy1 O3 64.21(8) . . ?
O6 Dy1 O3 72.93(8) . . ?
O8 Dy1 O3 123.07(8) . . ?
O1 Dy1 O9 84.45(9) . . ?
O6 Dy1 O9 81.65(9) . . ?
O8 Dy1 O9 95.08(9) . . ?
O3 Dy1 O9 141.18(9) . . ?
O1 Dy1 O10 134.48(9) . . ?
O6 Dy1 O10 74.02(8) . . ?
O8 Dy1 O10 73.12(8) . . ?
O3 Dy1 O10 138.74(8) . . ?
O9 Dy1 O10 53.90(9) . . ?
O1 Dy1 O7 95.33(9) . . ?
O6 Dy1 O7 144.58(9) . . ?
O8 Dy1 O7 53.77(8) . . ?
O3 Dy1 O7 74.74(8) . . ?
O9 Dy1 O7 133.61(9) . . ?
O10 Dy1 O7 125.63(8) . . ?
O1 Dy1 O4 128.47(8) . . ?
O6 Dy1 O4 77.24(9) . . ?
O8 Dy1 O4 79.75(9) . . ?
O3 Dy1 O4 64.53(8) . . ?
O9 Dy1 O4 137.39(8) . . ?
O10 Dy1 O4 84.64(8) . . ?
O7 Dy1 O4 76.11(9) . . ?
O1 Dy1 O2 62.34(8) . . ?
O6 Dy1 O2 135.29(8) . . ?
O8 Dy1 O2 75.77(8) . . ?
O3 Dy1 O2 111.55(8) . . ?
O9 Dy1 O2 68.01(9) . . ?
O10 Dy1 O2 109.23(8) . . ?
O7 Dy1 O2 71.05(8) . . ?
O4 Dy1 O2 146.50(8) . . ?
O1 Dy1 C32 109.70(10) . . ?
O6 Dy1 C32 76.01(10) . . ?
O8 Dy1 C32 83.81(10) . . ?
O3 Dy1 C32 148.82(10) . . ?
O9 Dy1 C32 26.98(10) . . ?
O10 Dy1 C32 26.93(10) . . ?
O7 Dy1 C32 135.87(10) . . ?
O4 Dy1 C32 111.03(10) . . ?
O2 Dy1 C32 88.79(10) . . ?
O1 Dy1 C27 116.24(10) . . ?
O6 Dy1 C27 153.93(10) . . ?
O8 Dy1 C27 26.95(9) . . ?
O3 Dy1 C27 99.30(9) . . ?
O9 Dy1 C27 115.53(10) . . ?
O10 Dy1 C27 99.60(10) . . ?
O7 Dy1 C27 26.84(9) . . ?
O4 Dy1 C27 77.00(9) . . ?
O2 Dy1 C27 70.78(9) . . ?
C32 Dy1 C27 109.91(11) . . ?
O1 Dy1 Cu1 33.42(6) . . ?
O6 Dy1 Cu1 65.76(6) . . ?
O8 Dy1 Cu1 147.89(6) . . ?
O3 Dy1 Cu1 33.78(6) . . ?
O9 Dy1 Cu1 108.71(6) . . ?
O10 Dy1 Cu1 138.53(6) . . ?
O7 Dy1 Cu1 94.18(6) . . ?
O4 Dy1 Cu1 95.69(6) . . ?
O2 Dy1 Cu1 93.11(5) . . ?
C32 Dy1 Cu1 126.62(8) . . ?
C27 Dy1 Cu1 120.97(8) . . ?
O3 Cu1 O1 79.55(10) . . ?
O3 Cu1 N2 92.17(12) . . ?
O1 Cu1 N2 163.52(12) . . ?
O3 Cu1 N1 170.46(11) . . ?
O1 Cu1 N1 91.53(12) . . ?
N2 Cu1 N1 95.61(13) . . ?
O3 Cu1 O5 89.18(10) . . ?
O1 Cu1 O5 103.16(10) . . ?
N2 Cu1 O5 90.83(11) . . ?
N1 Cu1 O5 96.20(11) . . ?
O3 Cu1 Dy1 42.85(7) . . ?
O1 Cu1 Dy1 40.70(7) . . ?
N2 Cu1 Dy1 134.67(10) . . ?
N1 Cu1 Dy1 129.71(9) . . ?
O5 Cu1 Dy1 84.47(7) . . ?
C1 O1 Cu1 122.2(2) . . ?
C1 O1 Dy1 129.4(2) . . ?
Cu1 O1 Dy1 105.88(10) . . ?
C2 O2 C7 115.5(3) . . ?
C2 O2 Dy1 116.66(19) . . ?
C7 O2 Dy1 124.3(2) . . ?
C15 O3 Cu1 124.9(2) . . ?
C15 O3 Dy1 123.7(2) . . ?
Cu1 O3 Dy1 103.37(10) . . ?
C16 O4 C20 116.8(3) . . ?
C16 O4 Dy1 119.3(2) . . ?
C20 O4 Dy1 121.8(2) . . ?
C22 O5 Cu1 120.1(2) . . ?
C22 O6 Dy1 142.2(2) . . ?
C27 O7 Dy1 90.7(2) . . ?
C27 O8 Dy1 94.8(2) . . ?
C32 O9 Dy1 94.4(2) . . ?
C32 O10 Dy1 91.2(2) . . ?
C11 O11 H11A 111(3) . . ?
C9 N1 C10 115.4(3) . . ?
C9 N1 Cu1 122.5(3) . . ?
C10 N1 Cu1 122.1(2) . . ?
C13 N2 C12 118.0(3) . . ?
C13 N2 Cu1 125.0(3) . . ?
C12 N2 Cu1 116.8(3) . . ?
O1 C1 C6 124.0(3) . . ?
O1 C1 C2 117.5(3) . . ?
C6 C1 C2 118.4(3) . . ?
O2 C2 C3 125.3(3) . . ?
O2 C2 C1 113.5(3) . . ?
C3 C2 C1 121.2(3) . . ?
C2 C3 C4 120.4(3) . . ?
C2 C3 H3 119.8 . . ?
C4 C3 H3 119.8 . . ?
C5 C4 C3 118.9(3) . . ?
C5 C4 C8 121.4(3) . . ?
C3 C4 C8 119.7(3) . . ?
C4 C5 C6 121.2(3) . . ?
C4 C5 H5 119.4 . . ?
C6 C5 H5 119.4 . . ?
C1 C6 C5 119.8(3) . . ?
C1 C6 C9 121.9(3) . . ?
C5 C6 C9 118.3(3) . . ?
O2 C7 H7A 109.5 . . ?
O2 C7 H7B 109.5 . . ?
H7A C7 H7B 109.5 . . ?
O2 C7 H7C 109.5 . . ?
H7A C7 H7C 109.5 . . ?
H7B C7 H7C 109.5 . . ?
C4 C8 H8A 109.5 . . ?
C4 C8 H8B 109.5 . . ?
H8A C8 H8B 109.5 . . ?
C4 C8 H8C 109.5 . . ?
H8A C8 H8C 109.5 . . ?
H8B C8 H8C 109.5 . . ?
N1 C9 C6 127.6(3) . . ?
N1 C9 H9 116.2 . . ?
C6 C9 H9 116.2 . . ?
N1 C10 C11 114.1(3) . . ?
N1 C10 H10A 108.7 . . ?
C11 C10 H10A 108.7 . . ?
N1 C10 H10B 108.7 . . ?
C11 C10 H10B 108.7 . . ?
H10A C10 H10B 107.6 . . ?
O11 C11 C12 111.9(4) . . ?
O11 C11 C10 112.9(3) . . ?
C12 C11 C10 113.9(3) . . ?
O11 C11 H11 106(2) . . ?
C12 C11 H11 111(2) . . ?
C10 C11 H11 100(2) . . ?
N2 C12 C11 110.7(3) . . ?
N2 C12 H12A 109.5 . . ?
C11 C12 H12A 109.5 . . ?
N2 C12 H12B 109.5 . . ?
C11 C12 H12B 109.5 . . ?
H12A C12 H12B 108.1 . . ?
N2 C13 C14 126.4(3) . . ?
N2 C13 H13 116.8 . . ?
C14 C13 H13 116.8 . . ?
C15 C14 C19 119.2(4) . . ?
C15 C14 C13 122.5(3) . . ?
C19 C14 C13 118.4(3) . . ?
O3 C15 C14 123.9(3) . . ?
O3 C15 C16 118.5(3) . . ?
C14 C15 C16 117.6(3) . . ?
C17 C16 O4 124.3(3) . . ?
C17 C16 C15 122.2(3) . . ?
O4 C16 C15 113.5(3) . . ?
C16 C17 C18 120.2(4) . . ?
C16 C17 H17 119.9 . . ?
C18 C17 H17 119.9 . . ?
C19 C18 C17 118.6(4) . . ?
C19 C18 C21 122.7(4) . . ?
C17 C18 C21 118.7(4) . . ?
C18 C19 C14 121.7(4) . . ?
C18 C19 H19 119.1 . . ?
C14 C19 H19 119.1 . . ?
O4 C20 H20A 109.5 . . ?
O4 C20 H20B 109.5 . . ?
H20A C20 H20B 109.5 . . ?
O4 C20 H20C 109.5 . . ?
H20A C20 H20C 109.5 . . ?
H20B C20 H20C 109.5 . . ?
C18 C21 H21A 109.5 . . ?
C18 C21 H21B 109.5 . . ?
H21A C21 H21B 109.5 . . ?
C18 C21 H21C 109.5 . . ?
H21A C21 H21C 109.5 . . ?
H21B C21 H21C 109.5 . . ?
O5 C22 O6 124.1(3) . . ?
O5 C22 C23 117.6(3) . . ?
O6 C22 C23 118.2(3) . . ?
C24 C23 C25 109.9(4) . . ?
C24 C23 C26 108.5(4) . . ?
C25 C23 C26 111.8(4) . . ?
C24 C23 C22 109.6(3) . . ?
C25 C23 C22 110.5(3) . . ?
C26 C23 C22 106.4(3) . . ?
C23 C24 H24A 109.5 . . ?
C23 C24 H24B 109.5 . . ?
H24A C24 H24B 109.5 . . ?
C23 C24 H24C 109.5 . . ?
H24A C24 H24C 109.5 . . ?
H24B C24 H24C 109.5 . . ?
C23 C25 H25A 109.5 . . ?
C23 C25 H25B 109.5 . . ?
H25A C25 H25B 109.5 . . ?
C23 C25 H25C 109.5 . . ?
H25A C25 H25C 109.5 . . ?
H25B C25 H25C 109.5 . . ?
C23 C26 H26A 109.5 . . ?
C23 C26 H26B 109.5 . . ?
H26A C26 H26B 109.5 . . ?
C23 C26 H26C 109.5 . . ?
H26A C26 H26C 109.5 . . ?
H26B C26 H26C 109.5 . . ?
O7 C27 O8 120.7(3) . . ?
O7 C27 C28 121.0(3) . . ?
O8 C27 C28 118.3(3) . . ?
O7 C27 Dy1 62.47(19) . . ?
O8 C27 Dy1 58.26(18) . . ?
C28 C27 Dy1 176.2(3) . . ?
C30 C28 C31 110.5(4) . . ?
C30 C28 C27 111.2(3) . . ?
C31 C28 C27 107.1(3) . . ?
C30 C28 C29 109.3(4) . . ?
C31 C28 C29 108.8(4) . . ?
C27 C28 C29 109.9(3) . . ?
C28 C29 H29A 109.5 . . ?
C28 C29 H29B 109.5 . . ?
H29A C29 H29B 109.5 . . ?
C28 C29 H29C 109.5 . . ?
H29A C29 H29C 109.5 . . ?
H29B C29 H29C 109.5 . . ?
C28 C30 H30A 109.5 . . ?
C28 C30 H30B 109.5 . . ?
H30A C30 H30B 109.5 . . ?
C28 C30 H30C 109.5 . . ?
H30A C30 H30C 109.5 . . ?
H30B C30 H30C 109.5 . . ?
C28 C31 H31A 109.5 . . ?
C28 C31 H31B 109.5 . . ?
H31A C31 H31B 109.5 . . ?
C28 C31 H31C 109.5 . . ?
H31A C31 H31C 109.5 . . ?
H31B C31 H31C 109.5 . . ?
O10 C32 O9 120.5(3) . . ?
O10 C32 C33 119.9(4) . . ?
O9 C32 C33 119.6(3) . . ?
O10 C32 Dy1 61.88(19) . . ?
O9 C32 Dy1 58.66(19) . . ?
C33 C32 Dy1 176.4(3) . . ?
C34 C33 C36 117.3(5) . . ?
C34 C33 C32 113.6(4) . . ?
C36 C33 C32 113.4(4) . . ?
C34 C33 C35 104.0(6) . . ?
C36 C33 C35 102.5(6) . . ?
C32 C33 C35 103.8(4) . . ?
C33 C34 H34A 109.5 . . ?
C33 C34 H34B 109.5 . . ?
H34A C34 H34B 109.5 . . ?
C33 C34 H34C 109.5 . . ?
H34A C34 H34C 109.5 . . ?
H34B C34 H34C 109.5 . . ?
C33 C35 H35A 109.5 . . ?
C33 C35 H35B 109.5 . . ?
H35A C35 H35B 109.5 . . ?
C33 C35 H35C 109.5 . . ?
H35A C35 H35C 109.5 . . ?
H35B C35 H35C 109.5 . . ?
C33 C36 H36A 109.5 . . ?
C33 C36 H36B 109.5 . . ?
H36A C36 H36B 109.5 . . ?
C33 C36 H36C 109.5 . . ?
H36A C36 H36C 109.5 . . ?
H36B C36 H36C 109.5 . . ?

_refine_diff_density_max         1.086
_refine_diff_density_min         -0.727
_refine_diff_density_rms         0.107

_shelx_res_file                  
;

TITL f_a.res in P-1
    f.res
    created by SHELXL-2018/3 at 16:18:29 on 29-Jan-2021

CELL  0.71073  11.6733  13.8531  13.9469   76.134   65.370   68.404
ZERR   2.000   0.0008   0.0010   0.0010    0.002    0.002    0.002
LATT  1
SFAC C H N O CU DY
UNIT 72 102 4 22 2 2
TEMP -123.150
SIZE 0.03 0.10 0.12
L.S. 100
ACTA
BOND
BOND $H
HTAB
FMAP 2
PLAN 20
omit 0 1 0
omit 1 1 0
WGHT    0.038000    1.002500
FVAR       0.35239
DY1   6    0.585567    0.675342    0.742014    11.00000    0.01221    0.01833 =
         0.01732   -0.00262   -0.00279   -0.00512
CU1   5    0.845137    0.735741    0.537405    11.00000    0.01376    0.02645 =
         0.01891   -0.00245   -0.00356   -0.00970
O1    4    0.653607    0.774659    0.583293    11.00000    0.01376    0.03031 =
         0.01967    0.00134   -0.00724   -0.00995
O2    4    0.431223    0.742898    0.628794    11.00000    0.01456    0.02459 =
         0.02675    0.00553   -0.00781   -0.01076
O3    4    0.812149    0.613568    0.633370    11.00000    0.01151    0.02335 =
         0.02110   -0.00594   -0.00355   -0.00421
O4    4    0.722288    0.521060    0.822341    11.00000    0.01581    0.02321 =
         0.02290   -0.00078   -0.00376   -0.00261
O5    4    0.874424    0.788885    0.660828    11.00000    0.02263    0.03238 =
         0.02336   -0.00656   -0.00582   -0.01285
O6    4    0.701221    0.748880    0.790657    11.00000    0.01982    0.03170 =
         0.02222   -0.00835   -0.00505   -0.00967
O7    4    0.603205    0.527280    0.662218    11.00000    0.01794    0.02471 =
         0.02964   -0.00920   -0.00139   -0.00681
O8    4    0.443537    0.568943    0.814042    11.00000    0.02266    0.02556 =
         0.02386   -0.00538   -0.00225   -0.01205
O9    4    0.414747    0.832841    0.797349    11.00000    0.02396    0.02290 =
         0.02132   -0.00289   -0.00257    0.00013
O10   4    0.451601    0.714419    0.925563    11.00000    0.02499    0.01965 =
         0.02233   -0.00182   -0.00201   -0.00672
O11   4    1.100905    0.826450    0.508534    11.00000    0.02665    0.05697 =
         0.02780   -0.00495   -0.00756   -0.02448
H11A  2    1.033394    0.819537    0.558695    11.00000   -1.20000
N1    3    0.849709    0.864325    0.438495    11.00000    0.02062    0.03300 =
         0.02180   -0.00109   -0.00708   -0.01454
N2    3    1.035980    0.663258    0.476005    11.00000    0.01488    0.03713 =
         0.02235   -0.01181   -0.00007   -0.01329
C1    1    0.589366    0.825750    0.517283    11.00000    0.01906    0.01741 =
         0.01846   -0.00613   -0.00396   -0.00438
C2    1    0.467009    0.810553    0.539465    11.00000    0.01634    0.01525 =
         0.02373   -0.00402   -0.00646   -0.00442
C3    1    0.395792    0.858698    0.474096    11.00000    0.01646    0.02120 =
         0.02979   -0.00270   -0.01062   -0.00553
AFIX  43
H3    2    0.315657    0.845183    0.488844    11.00000   -1.20000
AFIX   0
C4    1    0.441110    0.927785    0.385602    11.00000    0.02627    0.01743 =
         0.02742   -0.00283   -0.01465   -0.00170
C5    1    0.556581    0.947305    0.366465    11.00000    0.02849    0.01920 =
         0.02208   -0.00044   -0.01011   -0.00856
AFIX  43
H5    2    0.585008    0.997055    0.309498    11.00000   -1.20000
AFIX   0
C6    1    0.633816    0.894557    0.430172    11.00000    0.01864    0.02450 =
         0.01888   -0.00486   -0.00666   -0.00744
C7    1    0.295713    0.744257    0.669620    11.00000    0.01660    0.05276 =
         0.04869    0.01841   -0.01156   -0.01744
AFIX 137
H7A   2    0.237983    0.816625    0.673516    11.00000   -1.50000
H7B   2    0.274640    0.706337    0.740649    11.00000   -1.50000
H7C   2    0.281973    0.710738    0.622576    11.00000   -1.50000
AFIX   0
C8    1    0.362491    0.979274    0.314543    11.00000    0.03780    0.03243 =
         0.03474    0.00555   -0.02126   -0.01135
AFIX 137
H8A   2    0.396936    1.034634    0.265894    11.00000   -1.50000
H8B   2    0.269368    1.009410    0.357864    11.00000   -1.50000
H8C   2    0.370036    0.927263    0.273657    11.00000   -1.50000
AFIX   0
C9    1    0.756997    0.915296    0.402628    11.00000    0.02740    0.02640 =
         0.01717   -0.00063   -0.00310   -0.01580
AFIX  43
H9    2    0.770788    0.973515    0.352027    11.00000   -1.20000
AFIX   0
C10   1    0.962383    0.907491    0.399388    11.00000    0.02738    0.04086 =
         0.02931    0.00077   -0.00402   -0.02538
AFIX  23
H10A  2    0.936672    0.966954    0.439475    11.00000   -1.20000
H10B  2    0.979906    0.934728    0.323878    11.00000   -1.20000
AFIX   0
C11   1    1.089990    0.828429    0.409597    11.00000    0.02263    0.04801 =
         0.02855   -0.00204   -0.00261   -0.02423
H11   2    1.152785    0.860266    0.357102    11.00000    0.01950
C12   1    1.115542    0.719461    0.385012    11.00000    0.02009    0.04913 =
         0.02660   -0.00918    0.00286   -0.01922
AFIX  23
H12A  2    1.093077    0.724702    0.322510    11.00000   -1.20000
H12B  2    1.210562    0.680169    0.367650    11.00000   -1.20000
AFIX   0
C13   1    1.096321    0.574039    0.513124    11.00000    0.01232    0.03648 =
         0.02965   -0.01849   -0.00262   -0.00609
AFIX  43
H13   2    1.188373    0.546584    0.474877    11.00000   -1.20000
AFIX   0
C14   1    1.037830    0.510978    0.607726    11.00000    0.01630    0.02838 =
         0.02371   -0.01521   -0.00475   -0.00299
C15   1    0.901157    0.537850    0.665915    11.00000    0.01627    0.01927 =
         0.02650   -0.01042   -0.00683   -0.00491
C16   1    0.857331    0.481076    0.765032    11.00000    0.01780    0.02270 =
         0.02244   -0.00954   -0.00724   -0.00332
C17   1    0.941043    0.395600    0.800232    11.00000    0.02490    0.02535 =
         0.03384   -0.00722   -0.01303   -0.00167
AFIX  43
H17   2    0.907813    0.358636    0.867335    11.00000   -1.20000
AFIX   0
C18   1    1.075911    0.362315    0.737521    11.00000    0.02813    0.03000 =
         0.03987   -0.01425   -0.01666    0.00294
C19   1    1.122507    0.420763    0.643359    11.00000    0.01733    0.03508 =
         0.03646   -0.01956   -0.00849   -0.00119
AFIX  43
H19   2    1.214125    0.399762    0.601279    11.00000   -1.20000
AFIX   0
C20   1    0.676874    0.488556    0.934499    11.00000    0.03011    0.03186 =
         0.02467    0.00309   -0.00583   -0.00382
AFIX 137
H20A  2    0.672045    0.417297    0.946183    11.00000   -1.50000
H20B  2    0.588971    0.535773    0.969478    11.00000   -1.50000
H20C  2    0.738728    0.490498    0.964090    11.00000   -1.50000
AFIX   0
C21   1    1.164966    0.264057    0.776881    11.00000    0.03894    0.03606 =
         0.05850   -0.01422   -0.02327    0.01093
AFIX 137
H21A  2    1.257152    0.254852    0.729095    11.00000   -1.50000
H21B  2    1.139504    0.203547    0.778484    11.00000   -1.50000
H21C  2    1.155656    0.270427    0.848440    11.00000   -1.50000
AFIX   0
C22   1    0.808388    0.770694    0.757261    11.00000    0.02296    0.01754 =
         0.02522   -0.00660   -0.01024   -0.00339
C23   1    0.863159    0.773403    0.838815    11.00000    0.03280    0.03099 =
         0.03143   -0.00108   -0.01837   -0.01168
C24   1    0.921428    0.863444    0.805051    11.00000    0.03600    0.05534 =
         0.03669   -0.01835   -0.00884   -0.02361
AFIX 137
H24A  2    0.991171    0.855051    0.734583    11.00000   -1.50000
H24B  2    0.958882    0.863729    0.856110    11.00000   -1.50000
H24C  2    0.851750    0.929530    0.802718    11.00000   -1.50000
AFIX   0
C25   1    0.754300    0.785765    0.948305    11.00000    0.09036    0.11698 =
         0.02295   -0.00325   -0.01481   -0.07489
AFIX 137
H25A  2    0.681079    0.848791    0.944781    11.00000   -1.50000
H25B  2    0.789573    0.791746    0.998530    11.00000   -1.50000
H25C  2    0.722264    0.724706    0.971994    11.00000   -1.50000
AFIX   0
C26   1    0.974859    0.670957    0.837135    11.00000    0.10200    0.04321 =
         0.11869   -0.00719   -0.09458   -0.00022
AFIX 137
H26A  2    0.937627    0.612633    0.865847    11.00000   -1.50000
H26B  2    1.021589    0.673224    0.880472    11.00000   -1.50000
H26C  2    1.036872    0.661425    0.764011    11.00000   -1.50000
AFIX   0
C27   1    0.502034    0.513137    0.737656    11.00000    0.01737    0.01939 =
         0.02613   -0.00112   -0.00990   -0.00358
C28   1    0.447093    0.427577    0.740197    11.00000    0.02345    0.02998 =
         0.03772   -0.00962   -0.00473   -0.01204
C29   1    0.294210    0.463771    0.793435    11.00000    0.03621    0.05980 =
         0.07287   -0.02397   -0.01208   -0.01891
AFIX 137
H29A  2    0.256653    0.519925    0.747028    11.00000   -1.50000
H29B  2    0.268609    0.489379    0.861389    11.00000   -1.50000
H29C  2    0.260715    0.404892    0.805545    11.00000   -1.50000
AFIX   0
C30   1    0.486036    0.400867    0.628899    11.00000    0.05817    0.05814 =
         0.05285   -0.01087   -0.01641   -0.03024
AFIX 137
H30A  2    0.447112    0.462235    0.587578    11.00000   -1.50000
H30B  2    0.453469    0.343539    0.633054    11.00000   -1.50000
H30C  2    0.582603    0.379628    0.594399    11.00000   -1.50000
AFIX   0
C31   1    0.503243    0.332149    0.807346    11.00000    0.04646    0.04230 =
         0.05500   -0.00543   -0.00827   -0.01783
AFIX 137
H31A  2    0.470524    0.275271    0.810400    11.00000   -1.50000
H31B  2    0.475159    0.350097    0.879247    11.00000   -1.50000
H31C  2    0.600059    0.309872    0.775458    11.00000   -1.50000
AFIX   0
C32   1    0.389662    0.803763    0.895016    11.00000    0.02391    0.02081 =
         0.02866   -0.00173   -0.00556   -0.00882
C33   1    0.287267    0.879082    0.976018    11.00000    0.05384    0.03187 =
         0.02982   -0.00708    0.00008    0.00849
C34   1    0.209928    0.830462    1.069022    11.00000    0.14584    0.03948 =
         0.08240   -0.00441    0.07292    0.00542
AFIX 137
H34A  2    0.159878    0.879305    1.123422    11.00000   -1.50000
H34B  2    0.267983    0.768263    1.095182    11.00000   -1.50000
H34C  2    0.148383    0.810160    1.052845    11.00000   -1.50000
AFIX   0
C35   1    0.374531    0.915429    1.015658    11.00000    0.11678    0.11924 =
         0.14382   -0.09383   -0.04494    0.00235
AFIX 137
H35A  2    0.315956    0.964271    1.069281    11.00000   -1.50000
H35B  2    0.432188    0.949884    0.955356    11.00000   -1.50000
H35C  2    0.428721    0.854319    1.046536    11.00000   -1.50000
AFIX   0
C36   1    0.217154    0.978404    0.928327    11.00000    0.08981    0.05070 =
         0.04886   -0.00588   -0.00019    0.02316
AFIX 137
H36A  2    0.175105    0.963650    0.887899    11.00000   -1.50000
H36B  2    0.280538    1.015627    0.880888    11.00000   -1.50000
H36C  2    0.149407    1.021683    0.984623    11.00000   -1.50000

AFIX   0
HKLF 4


REM  f_a.res in P-1
REM wR2 = 0.0739, GooF = S = 1.028, Restrained GooF = 1.028 for all data
REM R1 = 0.0307 for 6583 Fo > 4sig(Fo) and 0.0423 for all 7783 data
REM 480 parameters refined using 0 restraints

END

WGHT      0.0376      1.0370

REM Instructions for potential hydrogen bonds
HTAB O11 O5
EQIV $1 x-1, y, z
HTAB C3 O11_$1
HTAB C7 O8
EQIV $2 -x+2, -y+1, -z+1
HTAB C13 O7_$2
EQIV $3 -x+1, -y+1, -z+2
HTAB C20 O10_$3
HTAB C20 O10

REM Highest difference peak  1.086,  deepest hole -0.727,  1-sigma level  0.107
Q1    1   0.1492  0.8406  0.9659  11.00000  0.05    1.09
Q2    1   0.5443  0.6393  0.8137  11.00000  0.05    0.75
Q3    1   0.6115  0.7185  0.6722  11.00000  0.05    0.72
Q4    1   0.1801  0.8417  1.0864  11.00000  0.05    0.60
Q5    1   0.3240  0.9685  0.9510  11.00000  0.05    0.57
Q6    1   0.3042  0.8398  1.0809  11.00000  0.05    0.56
Q7    1   0.7846  0.6853  0.6352  11.00000  0.05    0.52
Q8    1   0.5978  0.9014  0.3941  11.00000  0.05    0.49
Q9    1   0.5169  0.7766  0.7591  11.00000  0.05    0.47
Q10   1   1.1359  0.2560  0.7927  11.00000  0.05    0.47
Q11   1   0.4004  0.5936  0.8659  11.00000  0.05    0.46
Q12   1   0.5408  0.7807  0.7364  11.00000  0.05    0.45
Q13   1   0.7781  0.7748  0.4870  11.00000  0.05    0.45
Q14   1   0.5005  0.7574  0.7925  11.00000  0.05    0.44
Q15   1   0.9683  0.6980  0.4951  11.00000  0.05    0.44
Q16   1   1.2161  0.3035  0.7675  11.00000  0.05    0.44
Q17   1   0.8751  0.7747  0.4619  11.00000  0.05    0.43
Q18   1   0.7630  0.6141  0.5993  11.00000  0.05    0.43
Q19   1   0.6903  0.6978  0.6295  11.00000  0.05    0.43
Q20   1   0.6490  0.5636  0.7509  11.00000  0.05    0.42
;
_shelx_res_checksum              56288
####################################################################### 
# 
# This file contains crystal structure data downloaded from the 
# Cambridge Structural Database (CSD) hosted by the Cambridge 
# Crystallographic Data Centre (CCDC).
# 
# Full information about CCDC data access policies and citation 
# guidelines are available at http://www.ccdc.cam.ac.uk/access/V1 
# 
# Audit and citation data items may have been added by the CCDC. 
# Please retain this information to preserve the provenance of 
# this file and to allow appropriate attribution of the data. 
# 
#######################################################################

data_shelx_CCDC1
_database_code_depnum_ccdc_archive 'CCDC 2299768'
loop_
_audit_author_name
_audit_author_address
Panja
;Gokhale Memorial Girls College
India
;
_audit_update_record             
;
2023-10-07 deposited with the CCDC.	2023-12-27 downloaded from the CCDC.
;

_audit_creation_method           SHELXL-2018/3
_shelx_SHELXL_version_number     2018/3
_chemical_name_systematic        ?
_chemical_name_common            ?
_chemical_melting_point          ?
_chemical_formula_moiety         ?
_chemical_formula_sum            'C36 H51 Cu Gd N2 O11'
_chemical_formula_weight         908.57

loop_
_atom_type_symbol
_atom_type_description
_atom_type_scat_dispersion_real
_atom_type_scat_dispersion_imag
_atom_type_scat_source
C C 0.0033 0.0016 'International Tables Vol C Tables 4.2.6.8 and 6.1.1.4'
H H 0.0000 0.0000 'International Tables Vol C Tables 4.2.6.8 and 6.1.1.4'
N N 0.0061 0.0033 'International Tables Vol C Tables 4.2.6.8 and 6.1.1.4'
O O 0.0106 0.0060 'International Tables Vol C Tables 4.2.6.8 and 6.1.1.4'
Cu Cu 0.3201 1.2651 'International Tables Vol C Tables 4.2.6.8 and 6.1.1.4'
Gd Gd -0.1653 3.9035 'International Tables Vol C Tables 4.2.6.8 and 6.1.1.4'

_space_group_crystal_system      triclinic
_space_group_IT_number           2
_space_group_name_H-M_alt        'P -1'
_space_group_name_Hall           '-P 1'

_shelx_space_group_comment       
;
The symmetry employed for this shelxl refinement is uniquely defined
by the following loop, which should always be used as a source of
symmetry information in preference to the above space-group names.
They are only intended as comments.
;

loop_
_space_group_symop_operation_xyz
'x, y, z'
'-x, -y, -z'

_cell_length_a                   11.6842(6)
_cell_length_b                   13.9182(8)
_cell_length_c                   13.9359(8)
_cell_angle_alpha                75.986(2)
_cell_angle_beta                 65.330(2)
_cell_angle_gamma                68.306(2)
_cell_volume                     1903.19(19)
_cell_formula_units_Z            2
_cell_measurement_temperature    150(2)
_cell_measurement_reflns_used    502
_cell_measurement_theta_min      2.92
_cell_measurement_theta_max      25.00

_exptl_crystal_description       plate
_exptl_crystal_colour            green
_exptl_crystal_density_meas      ?
_exptl_crystal_density_method    ?
_exptl_crystal_density_diffrn    1.585
_exptl_crystal_F_000             924
_exptl_transmission_factor_min   ?
_exptl_transmission_factor_max   ?
_exptl_crystal_size_max          0.220
_exptl_crystal_size_mid          0.080
_exptl_crystal_size_min          0.030
_exptl_absorpt_coefficient_mu    2.346
_shelx_estimated_absorpt_T_min   0.626
_shelx_estimated_absorpt_T_max   0.933
_exptl_absorpt_correction_type   multi-scan
_exptl_absorpt_correction_T_min  0.6453
_exptl_absorpt_correction_T_max  0.7458
_exptl_absorpt_process_details   sadabs
_exptl_absorpt_special_details   ?
_diffrn_ambient_temperature      150(2)
_diffrn_radiation_wavelength     0.71073
_diffrn_radiation_type           MoK\a
_diffrn_source                   'fine-focus sealed tube'
_diffrn_measurement_device_type  CCD
_diffrn_measurement_method       'omega and phi scans'
_diffrn_detector_area_resol_mean ?
_diffrn_reflns_number            101308
_diffrn_reflns_av_unetI/netI     0.0223
_diffrn_reflns_av_R_equivalents  0.0397
_diffrn_reflns_limit_h_min       -16
_diffrn_reflns_limit_h_max       16
_diffrn_reflns_limit_k_min       -19
_diffrn_reflns_limit_k_max       19
_diffrn_reflns_limit_l_min       -19
_diffrn_reflns_limit_l_max       19
_diffrn_reflns_theta_min         2.014
_diffrn_reflns_theta_max         29.264
_diffrn_reflns_theta_full        25.242
_diffrn_measured_fraction_theta_max 0.995
_diffrn_measured_fraction_theta_full 0.999
_diffrn_reflns_Laue_measured_fraction_max 0.995
_diffrn_reflns_Laue_measured_fraction_full 0.999
_diffrn_reflns_point_group_measured_fraction_max 0.995
_diffrn_reflns_point_group_measured_fraction_full 0.999
_reflns_number_total             10311
_reflns_number_gt                9264
_reflns_threshold_expression     'I > 2\s(I)'
_reflns_Friedel_coverage         0.000
_reflns_Friedel_fraction_max     .
_reflns_Friedel_fraction_full    .

_reflns_special_details          
;
 Reflections were merged by SHELXL according to the crystal
 class for the calculation of statistics and refinement.
 
 _reflns_Friedel_fraction is defined as the number of unique
 Friedel pairs measured divided by the number that would be
 possible theoretically, ignoring centric projections and
 systematic absences.
;

_computing_data_collection       'Bruker Smart'
_computing_cell_refinement       'Bruker Smart'
_computing_data_reduction        'Bruker Saint'
_computing_structure_solution    'SHELXT 2014/5 (Sheldrick, 2014)'
_computing_structure_refinement  'SHELXL-2018/3 (Sheldrick, 2018)'
_computing_molecular_graphics    'Mercury (Macrae et al 2008)'
_computing_publication_material  'SHELXL-2016/4 (Sheldrick, 2016'
_refine_special_details          ?
_refine_ls_structure_factor_coef Fsqd
_refine_ls_matrix_type           full
_refine_ls_weighting_scheme      calc
_refine_ls_weighting_details     
'w=1/[\s^2^(Fo^2^)+(0.0229P)^2^+1.9608P] where P=(Fo^2^+2Fc^2^)/3'
_atom_sites_solution_primary     ?
_atom_sites_solution_secondary   ?
_atom_sites_solution_hydrogens   mixed
_refine_ls_hydrogen_treatment    mixed
_refine_ls_extinction_method     none
_refine_ls_extinction_coef       .
_refine_ls_number_reflns         10311
_refine_ls_number_parameters     481
_refine_ls_number_restraints     0
_refine_ls_R_factor_all          0.0291
_refine_ls_R_factor_gt           0.0236
_refine_ls_wR_factor_ref         0.0569
_refine_ls_wR_factor_gt          0.0549
_refine_ls_goodness_of_fit_ref   1.088
_refine_ls_restrained_S_all      1.088
_refine_ls_shift/su_max          0.004
_refine_ls_shift/su_mean         0.000

loop_
_atom_site_label
_atom_site_type_symbol
_atom_site_fract_x
_atom_site_fract_y
_atom_site_fract_z
_atom_site_U_iso_or_equiv
_atom_site_adp_type
_atom_site_occupancy
_atom_site_site_symmetry_order
_atom_site_calc_flag
_atom_site_refinement_flags_posn
_atom_site_refinement_flags_adp
_atom_site_refinement_flags_occupancy
_atom_site_disorder_assembly
_atom_site_disorder_group
Gd1 Gd 0.58342(2) 0.67602(2) 0.74276(2) 0.01532(3) Uani 1 1 d . . . . .
Cu1 Cu 0.84484(2) 0.73702(2) 0.53698(2) 0.01827(6) Uani 1 1 d . . . . .
O1 O 0.65351(14) 0.77702(12) 0.58184(12) 0.0205(3) Uani 1 1 d . . . . .
O2 O 0.43148(15) 0.74419(12) 0.62738(13) 0.0222(3) Uani 1 1 d . . . . .
O3 O 0.81253(14) 0.61454(12) 0.63243(12) 0.0189(3) Uani 1 1 d . . . . .
O4 O 0.72375(15) 0.52072(12) 0.82162(12) 0.0227(3) Uani 1 1 d . . . . .
O5 O 0.87399(16) 0.78942(13) 0.66086(12) 0.0243(3) Uani 1 1 d . . . . .
O6 O 0.70191(15) 0.74907(13) 0.79201(13) 0.0240(3) Uani 1 1 d . . . . .
O7 O 0.60140(15) 0.52643(13) 0.66252(13) 0.0249(3) Uani 1 1 d . . . . .
O8 O 0.44173(16) 0.56735(13) 0.81548(13) 0.0241(3) Uani 1 1 d . . . . .
O9 O 0.40949(17) 0.83459(13) 0.79930(13) 0.0275(4) Uani 1 1 d . . . . .
O10 O 0.44767(16) 0.71568(12) 0.92802(12) 0.0248(3) Uani 1 1 d . . . . .
O11 O 1.10079(19) 0.82620(17) 0.50841(15) 0.0344(4) Uani 1 1 d . . . . .
N1 N 0.84932(19) 0.86606(16) 0.43763(15) 0.0229(4) Uani 1 1 d . . . . .
N2 N 1.03546(18) 0.66507(16) 0.47481(15) 0.0229(4) Uani 1 1 d . . . . .
C1 C 0.5890(2) 0.82761(16) 0.51643(16) 0.0176(4) Uani 1 1 d . . . . .
C2 C 0.4675(2) 0.81201(16) 0.53771(17) 0.0189(4) Uani 1 1 d . . . . .
C3 C 0.3961(2) 0.86043(17) 0.47252(18) 0.0217(4) Uani 1 1 d . . . . .
H3 H 0.315730 0.847335 0.487465 0.026 Uiso 1 1 calc R U . . .
C4 C 0.4415(2) 0.92918(17) 0.38394(18) 0.0229(4) Uani 1 1 d . . . . .
C5 C 0.5571(2) 0.94836(17) 0.36482(18) 0.0226(4) Uani 1 1 d . . . . .
H5 H 0.585981 0.997447 0.307307 0.027 Uiso 1 1 calc R U . . .
C6 C 0.6334(2) 0.89659(17) 0.42893(17) 0.0194(4) Uani 1 1 d . . . . .
C7 C 0.2974(2) 0.7436(2) 0.6674(2) 0.0405(7) Uani 1 1 d . . . . .
H7A H 0.238063 0.815018 0.675033 0.061 Uiso 1 1 calc R U . . .
H7B H 0.278112 0.702285 0.736796 0.061 Uiso 1 1 calc R U . . .
H7C H 0.284131 0.713060 0.617944 0.061 Uiso 1 1 calc R U . . .
C8 C 0.3638(3) 0.9803(2) 0.3119(2) 0.0332(6) Uani 1 1 d . . . . .
H8A H 0.398232 1.035538 0.263391 0.050 Uiso 1 1 calc R U . . .
H8B H 0.270467 1.010068 0.354741 0.050 Uiso 1 1 calc R U . . .
H8C H 0.372345 0.928352 0.270759 0.050 Uiso 1 1 calc R U . . .
C9 C 0.7564(2) 0.91768(18) 0.40132(18) 0.0230(4) Uani 1 1 d . . . . .
H9 H 0.770052 0.975941 0.350930 0.028 Uiso 1 1 calc R U . . .
C10 C 0.9619(2) 0.9084(2) 0.3997(2) 0.0296(5) Uani 1 1 d . . . . .
H10A H 0.935804 0.967201 0.440283 0.035 Uiso 1 1 calc R U . . .
H10B H 0.979626 0.936157 0.324145 0.035 Uiso 1 1 calc R U . . .
C11 C 1.0898(2) 0.8297(2) 0.40973(19) 0.0295(5) Uani 1 1 d . . . . .
C12 C 1.1147(2) 0.7213(2) 0.38414(19) 0.0301(5) Uani 1 1 d . . . . .
H12A H 1.091640 0.727552 0.321660 0.036 Uiso 1 1 calc R U . . .
H12B H 1.209670 0.681844 0.366266 0.036 Uiso 1 1 calc R U . . .
C13 C 1.0966(2) 0.57591(19) 0.51144(18) 0.0246(5) Uani 1 1 d . . . . .
H13 H 1.188880 0.549318 0.473424 0.029 Uiso 1 1 calc R U . . .
C14 C 1.0383(2) 0.51197(18) 0.60530(18) 0.0225(4) Uani 1 1 d . . . . .
C15 C 0.9016(2) 0.53908(17) 0.66435(17) 0.0190(4) Uani 1 1 d . . . . .
C16 C 0.8575(2) 0.48157(17) 0.76386(18) 0.0213(4) Uani 1 1 d . . . . .
C17 C 0.9423(2) 0.39549(18) 0.7980(2) 0.0267(5) Uani 1 1 d . . . . .
H17 H 0.909351 0.358008 0.864894 0.032 Uiso 1 1 calc R U . . .
C18 C 1.0772(2) 0.3623(2) 0.7351(2) 0.0301(5) Uani 1 1 d . . . . .
C19 C 1.1235(2) 0.4215(2) 0.6410(2) 0.0285(5) Uani 1 1 d . . . . .
H19 H 1.215138 0.400913 0.598898 0.034 Uiso 1 1 calc R U . . .
C20 C 0.6788(3) 0.4870(2) 0.93429(19) 0.0332(6) Uani 1 1 d . . . . .
H20A H 0.670304 0.417332 0.945588 0.050 Uiso 1 1 calc R U . . .
H20B H 0.592745 0.535612 0.970298 0.050 Uiso 1 1 calc R U . . .
H20C H 0.742968 0.485416 0.963229 0.050 Uiso 1 1 calc R U . . .
C21 C 1.1653(3) 0.2638(2) 0.7735(3) 0.0420(7) Uani 1 1 d . . . . .
H21A H 1.257282 0.253636 0.724857 0.063 Uiso 1 1 calc R U . . .
H21B H 1.138012 0.204366 0.775881 0.063 Uiso 1 1 calc R U . . .
H21C H 1.157756 0.269589 0.844779 0.063 Uiso 1 1 calc R U . . .
C22 C 0.8088(2) 0.77044(17) 0.75747(18) 0.0205(4) Uani 1 1 d . . . . .
C23 C 0.8658(3) 0.7722(2) 0.8382(2) 0.0283(5) Uani 1 1 d . . . . .
C24 C 0.9791(4) 0.6699(3) 0.8337(4) 0.0709(13) Uani 1 1 d . . . . .
H24A H 1.028349 0.671716 0.875094 0.106 Uiso 1 1 calc R U . . .
H24B H 1.038659 0.661219 0.759698 0.106 Uiso 1 1 calc R U . . .
H24C H 0.942584 0.611456 0.863263 0.106 Uiso 1 1 calc R U . . .
C25 C 0.9246(3) 0.8616(2) 0.8041(2) 0.0373(6) Uani 1 1 d . . . . .
H25A H 0.855365 0.927506 0.800810 0.056 Uiso 1 1 calc R U . . .
H25B H 0.994974 0.852563 0.733950 0.056 Uiso 1 1 calc R U . . .
H25C H 0.961186 0.862107 0.855644 0.056 Uiso 1 1 calc R U . . .
C26 C 0.7591(4) 0.7837(4) 0.9482(2) 0.0627(11) Uani 1 1 d . . . . .
H26A H 0.795787 0.788844 0.997779 0.094 Uiso 1 1 calc R U . . .
H26B H 0.726952 0.722935 0.972102 0.094 Uiso 1 1 calc R U . . .
H26C H 0.685598 0.846678 0.945770 0.094 Uiso 1 1 calc R U . . .
C27 C 0.5004(2) 0.51150(17) 0.73846(18) 0.0212(4) Uani 1 1 d . . . . .
C28 C 0.4464(2) 0.4263(2) 0.7408(2) 0.0292(5) Uani 1 1 d . . . . .
C29 C 0.5029(3) 0.3312(2) 0.8081(3) 0.0452(7) Uani 1 1 d . . . . .
H29A H 0.469965 0.274642 0.811677 0.068 Uiso 1 1 calc R U . . .
H29B H 0.475307 0.349200 0.879933 0.068 Uiso 1 1 calc R U . . .
H29C H 0.599652 0.308938 0.775860 0.068 Uiso 1 1 calc R U . . .
C30 C 0.2944(3) 0.4627(3) 0.7936(3) 0.0492(8) Uani 1 1 d . . . . .
H30A H 0.256999 0.517317 0.746003 0.074 Uiso 1 1 calc R U . . .
H30B H 0.268691 0.490042 0.860547 0.074 Uiso 1 1 calc R U . . .
H30C H 0.260801 0.403750 0.807673 0.074 Uiso 1 1 calc R U . . .
C31 C 0.4861(3) 0.3994(3) 0.6297(2) 0.0465(7) Uani 1 1 d . . . . .
H31A H 0.445346 0.459814 0.588527 0.070 Uiso 1 1 calc R U . . .
H31B H 0.456068 0.340912 0.633996 0.070 Uiso 1 1 calc R U . . .
H31C H 0.582540 0.380246 0.594779 0.070 Uiso 1 1 calc R U . . .
C32 C 0.3869(2) 0.80514(18) 0.89710(18) 0.0239(5) Uani 1 1 d . . . . .
C33 C 0.2878(3) 0.8822(2) 0.9786(2) 0.0432(7) Uani 1 1 d . . . . .
C34 C 0.2105(4) 0.9790(3) 0.9300(3) 0.0675(12) Uani 1 1 d . . . . .
H34A H 0.166944 0.960023 0.893850 0.101 Uiso 1 1 calc R U . . .
H34B H 0.270533 1.017271 0.878587 0.101 Uiso 1 1 calc R U . . .
H34C H 0.143562 1.022972 0.985859 0.101 Uiso 1 1 calc R U . . .
C35 C 0.3752(5) 0.9153(4) 1.0165(4) 0.0886(16) Uani 1 1 d . . . . .
H35A H 0.318133 0.965246 1.068999 0.133 Uiso 1 1 calc R U . . .
H35B H 0.434840 0.947448 0.955538 0.133 Uiso 1 1 calc R U . . .
H35C H 0.427271 0.853808 1.048670 0.133 Uiso 1 1 calc R U . . .
C36 C 0.2034(5) 0.8312(3) 1.0716(3) 0.098(2) Uani 1 1 d . . . . .
H36A H 0.148802 0.879473 1.126043 0.147 Uiso 1 1 calc R U . . .
H36B H 0.258989 0.769236 1.100284 0.147 Uiso 1 1 calc R U . . .
H36C H 0.146065 0.810748 1.050546 0.147 Uiso 1 1 calc R U . . .
H11 H 1.160(2) 0.8574(19) 0.357(2) 0.018(6) Uiso 1 1 d . . . . .
H11A H 1.037(4) 0.813(3) 0.559(3) 0.051(10) Uiso 1 1 d . . . . .

loop_
_atom_site_aniso_label
_atom_site_aniso_U_11
_atom_site_aniso_U_22
_atom_site_aniso_U_33
_atom_site_aniso_U_23
_atom_site_aniso_U_13
_atom_site_aniso_U_12
Gd1 0.01161(5) 0.01715(5) 0.01481(5) -0.00152(3) -0.00226(3) -0.00482(3)
Cu1 0.01285(12) 0.02547(14) 0.01665(12) -0.00144(10) -0.00308(9) -0.00914(10)
O1 0.0148(7) 0.0294(8) 0.0171(7) 0.0029(6) -0.0060(6) -0.0098(6)
O2 0.0145(7) 0.0263(8) 0.0261(8) 0.0045(6) -0.0085(6) -0.0098(6)
O3 0.0141(7) 0.0217(7) 0.0193(7) -0.0024(6) -0.0039(6) -0.0060(6)
O4 0.0176(7) 0.0229(8) 0.0206(8) 0.0004(6) -0.0041(6) -0.0037(6)
O5 0.0220(8) 0.0324(9) 0.0211(8) -0.0053(7) -0.0051(6) -0.0125(7)
O6 0.0195(8) 0.0309(9) 0.0226(8) -0.0071(7) -0.0041(6) -0.0103(7)
O7 0.0178(8) 0.0272(8) 0.0267(8) -0.0081(7) -0.0005(6) -0.0090(7)
O8 0.0213(8) 0.0268(8) 0.0220(8) -0.0043(6) -0.0015(6) -0.0112(7)
O9 0.0267(9) 0.0224(8) 0.0226(8) -0.0018(6) -0.0044(7) -0.0012(7)
O10 0.0262(8) 0.0199(8) 0.0197(8) -0.0022(6) -0.0021(6) -0.0048(7)
O11 0.0287(10) 0.0543(12) 0.0306(10) -0.0049(9) -0.0095(8) -0.0249(9)
N1 0.0214(9) 0.0304(10) 0.0204(9) -0.0005(8) -0.0051(7) -0.0158(8)
N2 0.0152(9) 0.0329(11) 0.0207(9) -0.0082(8) -0.0006(7) -0.0110(8)
C1 0.0160(9) 0.0196(10) 0.0172(9) -0.0024(8) -0.0062(8) -0.0051(8)
C2 0.0180(10) 0.0180(10) 0.0209(10) -0.0014(8) -0.0068(8) -0.0065(8)
C3 0.0197(10) 0.0194(10) 0.0294(11) -0.0033(9) -0.0125(9) -0.0051(8)
C4 0.0245(11) 0.0193(10) 0.0266(11) -0.0032(9) -0.0136(9) -0.0031(9)
C5 0.0270(11) 0.0184(10) 0.0209(10) 0.0006(8) -0.0096(9) -0.0060(9)
C6 0.0191(10) 0.0215(10) 0.0179(10) -0.0032(8) -0.0050(8) -0.0076(8)
C7 0.0190(12) 0.0502(17) 0.0501(17) 0.0206(14) -0.0165(12) -0.0199(12)
C8 0.0355(14) 0.0317(13) 0.0367(14) 0.0064(11) -0.0243(12) -0.0084(11)
C9 0.0259(11) 0.0253(11) 0.0194(10) -0.0005(8) -0.0057(9) -0.0136(9)
C10 0.0280(12) 0.0383(14) 0.0288(12) 0.0033(10) -0.0085(10) -0.0235(11)
C11 0.0241(12) 0.0456(15) 0.0237(11) -0.0019(10) -0.0036(9) -0.0229(11)
C12 0.0202(11) 0.0454(15) 0.0236(11) -0.0080(10) 0.0019(9) -0.0174(11)
C13 0.0134(10) 0.0350(13) 0.0261(11) -0.0166(10) -0.0014(8) -0.0065(9)
C14 0.0171(10) 0.0268(11) 0.0249(11) -0.0122(9) -0.0066(9) -0.0033(9)
C15 0.0148(9) 0.0214(10) 0.0220(10) -0.0088(8) -0.0057(8) -0.0038(8)
C16 0.0189(10) 0.0194(10) 0.0240(11) -0.0076(8) -0.0062(9) -0.0026(8)
C17 0.0273(12) 0.0219(11) 0.0297(12) -0.0060(9) -0.0120(10) -0.0023(9)
C18 0.0249(12) 0.0267(12) 0.0378(14) -0.0129(10) -0.0158(11) 0.0042(10)
C19 0.0165(10) 0.0337(13) 0.0343(13) -0.0176(11) -0.0088(9) 0.0018(9)
C20 0.0300(13) 0.0319(13) 0.0223(12) 0.0045(10) -0.0039(10) -0.0037(11)
C21 0.0359(15) 0.0326(14) 0.0521(18) -0.0112(13) -0.0221(14) 0.0066(12)
C22 0.0204(10) 0.0199(10) 0.0226(10) -0.0047(8) -0.0094(8) -0.0044(8)
C23 0.0329(13) 0.0317(13) 0.0294(12) -0.0034(10) -0.0185(11) -0.0112(11)
C24 0.091(3) 0.0441(19) 0.109(3) -0.010(2) -0.084(3) 0.0011(19)
C25 0.0344(14) 0.0545(18) 0.0334(14) -0.0158(12) -0.0079(11) -0.0229(13)
C26 0.083(3) 0.115(3) 0.0185(13) -0.0005(16) -0.0116(15) -0.073(3)
C27 0.0174(10) 0.0201(10) 0.0257(11) -0.0009(8) -0.0085(9) -0.0054(8)
C28 0.0265(12) 0.0293(12) 0.0343(13) -0.0069(10) -0.0065(10) -0.0142(10)
C29 0.0433(17) 0.0372(16) 0.0499(18) 0.0005(13) -0.0105(14) -0.0171(13)
C30 0.0316(15) 0.0517(19) 0.068(2) -0.0205(16) -0.0103(15) -0.0169(14)
C31 0.0504(19) 0.0534(19) 0.0432(17) -0.0136(14) -0.0131(14) -0.0232(15)
C32 0.0199(11) 0.0201(11) 0.0239(11) -0.0050(9) -0.0001(9) -0.0050(9)
C33 0.0450(17) 0.0282(14) 0.0288(13) -0.0076(11) 0.0011(12) 0.0050(12)
C34 0.066(2) 0.0400(18) 0.0451(19) -0.0087(15) 0.0004(17) 0.0182(17)
C35 0.095(4) 0.070(3) 0.102(4) -0.055(3) -0.038(3) 0.005(3)
C36 0.097(3) 0.043(2) 0.054(2) -0.0020(17) 0.042(2) 0.006(2)

_geom_special_details            
;
 All esds (except the esd in the dihedral angle between two l.s. planes)
 are estimated using the full covariance matrix.  The cell esds are taken
 into account individually in the estimation of esds in distances, angles
 and torsion angles; correlations between esds in cell parameters are only
 used when they are defined by crystal symmetry.  An approximate (isotropic)
 treatment of cell esds is used for estimating esds involving l.s. planes.
;

loop_
_geom_bond_atom_site_label_1
_geom_bond_atom_site_label_2
_geom_bond_distance
_geom_bond_site_symmetry_2
_geom_bond_publ_flag
Gd1 O1 2.3382(15) . ?
Gd1 O6 2.3650(16) . ?
Gd1 O8 2.4008(16) . ?
Gd1 O3 2.4021(15) . ?
Gd1 O9 2.4106(16) . ?
Gd1 O10 2.4720(16) . ?
Gd1 O7 2.4974(16) . ?
Gd1 O4 2.5104(15) . ?
Gd1 O2 2.6525(15) . ?
Gd1 C32 2.798(2) . ?
Gd1 C27 2.819(2) . ?
Gd1 Cu1 3.4206(3) . ?
Cu1 O3 1.9433(15) . ?
Cu1 O1 1.9443(15) . ?
Cu1 N2 1.9684(19) . ?
Cu1 N1 1.987(2) . ?
Cu1 O5 2.2163(16) . ?
O1 C1 1.329(2) . ?
O2 C2 1.383(3) . ?
O2 C7 1.429(3) . ?
O3 C15 1.318(3) . ?
O4 C16 1.386(3) . ?
O4 C20 1.448(3) . ?
O5 C22 1.258(3) . ?
O6 C22 1.258(3) . ?
O7 C27 1.260(3) . ?
O8 C27 1.274(3) . ?
O9 C32 1.267(3) . ?
O10 C32 1.258(3) . ?
O11 C11 1.421(3) . ?
O11 H11A 0.83(4) . ?
N1 C9 1.287(3) . ?
N1 C10 1.482(3) . ?
N2 C13 1.286(3) . ?
N2 C12 1.465(3) . ?
C1 C6 1.397(3) . ?
C1 C2 1.413(3) . ?
C2 C3 1.377(3) . ?
C3 C4 1.406(3) . ?
C3 H3 0.9500 . ?
C4 C5 1.378(3) . ?
C4 C8 1.508(3) . ?
C5 C6 1.411(3) . ?
C5 H5 0.9500 . ?
C6 C9 1.447(3) . ?
C7 H7A 0.9800 . ?
C7 H7B 0.9800 . ?
C7 H7C 0.9800 . ?
C8 H8A 0.9800 . ?
C8 H8B 0.9800 . ?
C8 H8C 0.9800 . ?
C9 H9 0.9500 . ?
C10 C11 1.531(4) . ?
C10 H10A 0.9900 . ?
C10 H10B 0.9900 . ?
C11 C12 1.529(4) . ?
C11 H11 0.98(3) . ?
C12 H12A 0.9900 . ?
C12 H12B 0.9900 . ?
C13 C14 1.452(3) . ?
C13 H13 0.9500 . ?
C14 C15 1.407(3) . ?
C14 C19 1.417(3) . ?
C15 C16 1.414(3) . ?
C16 C17 1.372(3) . ?
C17 C18 1.404(3) . ?
C17 H17 0.9500 . ?
C18 C19 1.380(4) . ?
C18 C21 1.513(4) . ?
C19 H19 0.9500 . ?
C20 H20A 0.9800 . ?
C20 H20B 0.9800 . ?
C20 H20C 0.9800 . ?
C21 H21A 0.9800 . ?
C21 H21B 0.9800 . ?
C21 H21C 0.9800 . ?
C22 C23 1.537(3) . ?
C23 C26 1.518(4) . ?
C23 C25 1.522(4) . ?
C23 C24 1.538(4) . ?
C24 H24A 0.9800 . ?
C24 H24B 0.9800 . ?
C24 H24C 0.9800 . ?
C25 H25A 0.9800 . ?
C25 H25B 0.9800 . ?
C25 H25C 0.9800 . ?
C26 H26A 0.9800 . ?
C26 H26B 0.9800 . ?
C26 H26C 0.9800 . ?
C27 C28 1.523(3) . ?
C28 C31 1.519(4) . ?
C28 C29 1.529(4) . ?
C28 C30 1.542(4) . ?
C29 H29A 0.9800 . ?
C29 H29B 0.9800 . ?
C29 H29C 0.9800 . ?
C30 H30A 0.9800 . ?
C30 H30B 0.9800 . ?
C30 H30C 0.9800 . ?
C31 H31A 0.9800 . ?
C31 H31B 0.9800 . ?
C31 H31C 0.9800 . ?
C32 C33 1.534(3) . ?
C33 C36 1.471(5) . ?
C33 C34 1.503(4) . ?
C33 C35 1.565(6) . ?
C34 H34A 0.9800 . ?
C34 H34B 0.9800 . ?
C34 H34C 0.9800 . ?
C35 H35A 0.9800 . ?
C35 H35B 0.9800 . ?
C35 H35C 0.9800 . ?
C36 H36A 0.9800 . ?
C36 H36B 0.9800 . ?
C36 H36C 0.9800 . ?

loop_
_geom_angle_atom_site_label_1
_geom_angle_atom_site_label_2
_geom_angle_atom_site_label_3
_geom_angle
_geom_angle_site_symmetry_1
_geom_angle_site_symmetry_3
_geom_angle_publ_flag
O1 Gd1 O6 83.03(5) . . ?
O1 Gd1 O8 135.60(5) . . ?
O6 Gd1 O8 141.14(6) . . ?
O1 Gd1 O3 63.80(5) . . ?
O6 Gd1 O3 72.52(5) . . ?
O8 Gd1 O3 122.76(5) . . ?
O1 Gd1 O9 84.66(6) . . ?
O6 Gd1 O9 82.23(6) . . ?
O8 Gd1 O9 95.36(6) . . ?
O3 Gd1 O9 141.21(6) . . ?
O1 Gd1 O10 134.12(5) . . ?
O6 Gd1 O10 74.23(5) . . ?
O8 Gd1 O10 73.44(5) . . ?
O3 Gd1 O10 138.95(5) . . ?
O9 Gd1 O10 53.55(5) . . ?
O1 Gd1 O7 95.87(5) . . ?
O6 Gd1 O7 144.15(5) . . ?
O8 Gd1 O7 53.28(5) . . ?
O3 Gd1 O7 74.94(5) . . ?
O9 Gd1 O7 133.51(6) . . ?
O10 Gd1 O7 125.56(5) . . ?
O1 Gd1 O4 127.51(5) . . ?
O6 Gd1 O4 76.83(6) . . ?
O8 Gd1 O4 79.72(5) . . ?
O3 Gd1 O4 63.99(5) . . ?
O9 Gd1 O4 137.94(5) . . ?
O10 Gd1 O4 85.56(5) . . ?
O7 Gd1 O4 75.70(5) . . ?
O1 Gd1 O2 62.12(5) . . ?
O6 Gd1 O2 135.24(5) . . ?
O8 Gd1 O2 76.67(5) . . ?
O3 Gd1 O2 110.86(5) . . ?
O9 Gd1 O2 68.19(6) . . ?
O10 Gd1 O2 109.61(5) . . ?
O7 Gd1 O2 71.24(5) . . ?
O4 Gd1 O2 146.55(5) . . ?
O1 Gd1 C32 109.52(6) . . ?
O6 Gd1 C32 76.05(6) . . ?
O8 Gd1 C32 84.51(6) . . ?
O3 Gd1 C32 148.42(6) . . ?
O9 Gd1 C32 26.86(6) . . ?
O10 Gd1 C32 26.71(6) . . ?
O7 Gd1 C32 136.08(6) . . ?
O4 Gd1 C32 111.64(6) . . ?
O2 Gd1 C32 89.38(6) . . ?
O1 Gd1 C27 116.74(6) . . ?
O6 Gd1 C27 153.33(6) . . ?
O8 Gd1 C27 26.74(6) . . ?
O3 Gd1 C27 99.22(6) . . ?
O9 Gd1 C27 115.61(6) . . ?
O10 Gd1 C27 99.75(6) . . ?
O7 Gd1 C27 26.55(6) . . ?
O4 Gd1 C27 76.80(6) . . ?
O2 Gd1 C27 71.42(6) . . ?
C32 Gd1 C27 110.40(7) . . ?
O1 Gd1 Cu1 33.18(4) . . ?
O6 Gd1 Cu1 65.47(4) . . ?
O8 Gd1 Cu1 147.71(4) . . ?
O3 Gd1 Cu1 33.56(4) . . ?
O9 Gd1 Cu1 108.91(4) . . ?
O10 Gd1 Cu1 138.34(4) . . ?
O7 Gd1 Cu1 94.47(4) . . ?
O4 Gd1 Cu1 94.94(4) . . ?
O2 Gd1 Cu1 92.57(3) . . ?
C32 Gd1 Cu1 126.28(5) . . ?
C27 Gd1 Cu1 120.98(5) . . ?
O3 Cu1 O1 80.26(6) . . ?
O3 Cu1 N2 92.12(7) . . ?
O1 Cu1 N2 163.59(7) . . ?
O3 Cu1 N1 170.52(7) . . ?
O1 Cu1 N1 90.97(7) . . ?
N2 Cu1 N1 95.43(8) . . ?
O3 Cu1 O5 89.37(6) . . ?
O1 Cu1 O5 103.25(6) . . ?
N2 Cu1 O5 91.09(7) . . ?
N1 Cu1 O5 96.19(7) . . ?
O3 Cu1 Gd1 43.10(4) . . ?
O1 Cu1 Gd1 41.17(4) . . ?
N2 Cu1 Gd1 134.90(6) . . ?
N1 Cu1 Gd1 129.67(6) . . ?
O5 Cu1 Gd1 84.56(4) . . ?
C1 O1 Cu1 123.03(13) . . ?
C1 O1 Gd1 128.63(13) . . ?
Cu1 O1 Gd1 105.65(6) . . ?
C2 O2 C7 116.02(17) . . ?
C2 O2 Gd1 117.16(12) . . ?
C7 O2 Gd1 123.65(14) . . ?
C15 O3 Cu1 124.92(13) . . ?
C15 O3 Gd1 123.79(13) . . ?
Cu1 O3 Gd1 103.34(6) . . ?
C16 O4 C20 116.95(18) . . ?
C16 O4 Gd1 119.61(13) . . ?
C20 O4 Gd1 121.51(13) . . ?
C22 O5 Cu1 120.22(14) . . ?
C22 O6 Gd1 141.63(14) . . ?
C27 O7 Gd1 91.10(13) . . ?
C27 O8 Gd1 95.26(13) . . ?
C32 O9 Gd1 93.86(13) . . ?
C32 O10 Gd1 91.23(13) . . ?
C11 O11 H11A 112(2) . . ?
C9 N1 C10 115.7(2) . . ?
C9 N1 Cu1 122.72(16) . . ?
C10 N1 Cu1 121.62(16) . . ?
C13 N2 C12 117.7(2) . . ?
C13 N2 Cu1 125.20(16) . . ?
C12 N2 Cu1 116.96(16) . . ?
O1 C1 C6 123.71(19) . . ?
O1 C1 C2 118.07(19) . . ?
C6 C1 C2 118.21(19) . . ?
C3 C2 O2 125.19(19) . . ?
C3 C2 C1 121.4(2) . . ?
O2 C2 C1 113.41(18) . . ?
C2 C3 C4 120.3(2) . . ?
C2 C3 H3 119.9 . . ?
C4 C3 H3 119.9 . . ?
C5 C4 C3 118.9(2) . . ?
C5 C4 C8 121.3(2) . . ?
C3 C4 C8 119.9(2) . . ?
C4 C5 C6 121.3(2) . . ?
C4 C5 H5 119.3 . . ?
C6 C5 H5 119.3 . . ?
C1 C6 C5 119.8(2) . . ?
C1 C6 C9 122.0(2) . . ?
C5 C6 C9 118.2(2) . . ?
O2 C7 H7A 109.5 . . ?
O2 C7 H7B 109.5 . . ?
H7A C7 H7B 109.5 . . ?
O2 C7 H7C 109.5 . . ?
H7A C7 H7C 109.5 . . ?
H7B C7 H7C 109.5 . . ?
C4 C8 H8A 109.5 . . ?
C4 C8 H8B 109.5 . . ?
H8A C8 H8B 109.5 . . ?
C4 C8 H8C 109.5 . . ?
H8A C8 H8C 109.5 . . ?
H8B C8 H8C 109.5 . . ?
N1 C9 C6 127.1(2) . . ?
N1 C9 H9 116.5 . . ?
C6 C9 H9 116.5 . . ?
N1 C10 C11 114.7(2) . . ?
N1 C10 H10A 108.6 . . ?
C11 C10 H10A 108.6 . . ?
N1 C10 H10B 108.6 . . ?
C11 C10 H10B 108.6 . . ?
H10A C10 H10B 107.6 . . ?
O11 C11 C12 111.8(2) . . ?
O11 C11 C10 113.2(2) . . ?
C12 C11 C10 113.2(2) . . ?
O11 C11 H11 105.1(15) . . ?
C12 C11 H11 108.3(15) . . ?
C10 C11 H11 104.4(15) . . ?
N2 C12 C11 110.66(19) . . ?
N2 C12 H12A 109.5 . . ?
C11 C12 H12A 109.5 . . ?
N2 C12 H12B 109.5 . . ?
C11 C12 H12B 109.5 . . ?
H12A C12 H12B 108.1 . . ?
N2 C13 C14 126.3(2) . . ?
N2 C13 H13 116.9 . . ?
C14 C13 H13 116.9 . . ?
C15 C14 C19 119.1(2) . . ?
C15 C14 C13 122.4(2) . . ?
C19 C14 C13 118.4(2) . . ?
O3 C15 C14 124.0(2) . . ?
O3 C15 C16 118.21(19) . . ?
C14 C15 C16 117.8(2) . . ?
C17 C16 O4 124.4(2) . . ?
C17 C16 C15 121.7(2) . . ?
O4 C16 C15 113.89(19) . . ?
C16 C17 C18 120.6(2) . . ?
C16 C17 H17 119.7 . . ?
C18 C17 H17 119.7 . . ?
C19 C18 C17 118.4(2) . . ?
C19 C18 C21 123.0(2) . . ?
C17 C18 C21 118.7(3) . . ?
C18 C19 C14 121.9(2) . . ?
C18 C19 H19 119.1 . . ?
C14 C19 H19 119.1 . . ?
O4 C20 H20A 109.5 . . ?
O4 C20 H20B 109.5 . . ?
H20A C20 H20B 109.5 . . ?
O4 C20 H20C 109.5 . . ?
H20A C20 H20C 109.5 . . ?
H20B C20 H20C 109.5 . . ?
C18 C21 H21A 109.5 . . ?
C18 C21 H21B 109.5 . . ?
H21A C21 H21B 109.5 . . ?
C18 C21 H21C 109.5 . . ?
H21A C21 H21C 109.5 . . ?
H21B C21 H21C 109.5 . . ?
O5 C22 O6 124.7(2) . . ?
O5 C22 C23 117.2(2) . . ?
O6 C22 C23 118.2(2) . . ?
C26 C23 C25 110.0(2) . . ?
C26 C23 C22 110.6(2) . . ?
C25 C23 C22 109.8(2) . . ?
C26 C23 C24 112.5(3) . . ?
C25 C23 C24 107.9(3) . . ?
C22 C23 C24 106.0(2) . . ?
C23 C24 H24A 109.5 . . ?
C23 C24 H24B 109.5 . . ?
H24A C24 H24B 109.5 . . ?
C23 C24 H24C 109.5 . . ?
H24A C24 H24C 109.5 . . ?
H24B C24 H24C 109.5 . . ?
C23 C25 H25A 109.5 . . ?
C23 C25 H25B 109.5 . . ?
H25A C25 H25B 109.5 . . ?
C23 C25 H25C 109.5 . . ?
H25A C25 H25C 109.5 . . ?
H25B C25 H25C 109.5 . . ?
C23 C26 H26A 109.5 . . ?
C23 C26 H26B 109.5 . . ?
H26A C26 H26B 109.5 . . ?
C23 C26 H26C 109.5 . . ?
H26A C26 H26C 109.5 . . ?
H26B C26 H26C 109.5 . . ?
O7 C27 O8 120.3(2) . . ?
O7 C27 C28 121.1(2) . . ?
O8 C27 C28 118.6(2) . . ?
O7 C27 Gd1 62.35(12) . . ?
O8 C27 Gd1 58.00(11) . . ?
C28 C27 Gd1 176.23(16) . . ?
C31 C28 C27 111.3(2) . . ?
C31 C28 C29 110.2(2) . . ?
C27 C28 C29 107.1(2) . . ?
C31 C28 C30 109.6(2) . . ?
C27 C28 C30 109.4(2) . . ?
C29 C28 C30 109.2(2) . . ?
C28 C29 H29A 109.5 . . ?
C28 C29 H29B 109.5 . . ?
H29A C29 H29B 109.5 . . ?
C28 C29 H29C 109.5 . . ?
H29A C29 H29C 109.5 . . ?
H29B C29 H29C 109.5 . . ?
C28 C30 H30A 109.5 . . ?
C28 C30 H30B 109.5 . . ?
H30A C30 H30B 109.5 . . ?
C28 C30 H30C 109.5 . . ?
H30A C30 H30C 109.5 . . ?
H30B C30 H30C 109.5 . . ?
C28 C31 H31A 109.5 . . ?
C28 C31 H31B 109.5 . . ?
H31A C31 H31B 109.5 . . ?
C28 C31 H31C 109.5 . . ?
H31A C31 H31C 109.5 . . ?
H31B C31 H31C 109.5 . . ?
O10 C32 O9 121.3(2) . . ?
O10 C32 C33 119.7(2) . . ?
O9 C32 C33 119.0(2) . . ?
O10 C32 Gd1 62.05(11) . . ?
O9 C32 Gd1 59.29(11) . . ?
C33 C32 Gd1 174.64(19) . . ?
C36 C33 C34 113.1(3) . . ?
C36 C33 C32 111.1(3) . . ?
C34 C33 C32 112.5(2) . . ?
C36 C33 C35 107.6(4) . . ?
C34 C33 C35 107.2(3) . . ?
C32 C33 C35 104.7(3) . . ?
C33 C34 H34A 109.5 . . ?
C33 C34 H34B 109.5 . . ?
H34A C34 H34B 109.5 . . ?
C33 C34 H34C 109.5 . . ?
H34A C34 H34C 109.5 . . ?
H34B C34 H34C 109.5 . . ?
C33 C35 H35A 109.5 . . ?
C33 C35 H35B 109.5 . . ?
H35A C35 H35B 109.5 . . ?
C33 C35 H35C 109.5 . . ?
H35A C35 H35C 109.5 . . ?
H35B C35 H35C 109.5 . . ?
C33 C36 H36A 109.5 . . ?
C33 C36 H36B 109.5 . . ?
H36A C36 H36B 109.5 . . ?
C33 C36 H36C 109.5 . . ?
H36A C36 H36C 109.5 . . ?
H36B C36 H36C 109.5 . . ?

loop_
_geom_hbond_atom_site_label_D
_geom_hbond_atom_site_label_H
_geom_hbond_atom_site_label_A
_geom_hbond_distance_DH
_geom_hbond_distance_HA
_geom_hbond_distance_DA
_geom_hbond_angle_DHA
_geom_hbond_site_symmetry_A
_geom_hbond_publ_flag
C3 H3 O11 0.95 2.52 3.470(3) 173.5 1_455 yes
C7 H7B O8 0.98 2.55 3.242(3) 128.0 . yes
C13 H13 O7 0.95 2.43 3.342(3) 161.9 2_766 yes
C20 H20A O10 0.98 2.59 3.453(3) 146.8 2_667 yes
C20 H20B O10 0.98 2.55 3.337(3) 137.8 . yes
C3 H3 O11 0.95 2.52 3.470(3) 173.5 1_455 yes
C7 H7B O8 0.98 2.55 3.242(3) 128.0 . yes
C13 H13 O7 0.95 2.43 3.342(3) 161.9 2_766 yes
C20 H20A O10 0.98 2.59 3.453(3) 146.8 2_667 yes
C20 H20B O10 0.98 2.55 3.337(3) 137.8 . yes
O11 H11A O5 0.83(4) 1.93(4) 2.752(2) 170(3) . yes

_refine_diff_density_max         0.823
_refine_diff_density_min         -0.587
_refine_diff_density_rms         0.090

_shelx_res_file                  
;
TITL f_a.res in P-1
    shelx.res
    created by SHELXL-2018/3 at 04:00:25 on 01-Apr-2021
CELL  0.71073  11.6842  13.9182  13.9359   75.986   65.330   68.306
ZERR     2.00   0.0006   0.0008   0.0008    0.002    0.002    0.002
LATT   1
SFAC  C    H    N    O    CU   GD
UNIT  72 102 4 22 2 2
MERG   2
OMIT     0   0   1
OMIT     0   1   1
OMIT     0   1   0
OMIT     9   7   7
EQIV $1 x-1, y, z
HTAB C3 O11_$1
HTAB C7 O8
EQIV $2 -x+2, -y+1, -z+1
HTAB C13 O7_$2
EQIV $3 -x+1, -y+1, -z+2
HTAB C20 O10_$3
HTAB C20 O10
HTAB C3 O11_$1
HTAB C7 O8
HTAB C13 O7_$2
HTAB C20 O10_$3
HTAB C20 O10
HTAB O11 O5
FMAP   2
PLAN   20
SIZE     0.030   0.080   0.220
ACTA
BOND
BOND   $H
L.S.  10
TEMP  -123.14
WGHT    0.022900    1.960800
FVAR       0.45328
GD1   6    0.583423    0.676017    0.742759    11.00000    0.01161    0.01715 =
         0.01481   -0.00152   -0.00226   -0.00482
CU1   5    0.844840    0.737022    0.536984    11.00000    0.01285    0.02547 =
         0.01665   -0.00144   -0.00308   -0.00914
O1    4    0.653510    0.777022    0.581836    11.00000    0.01483    0.02941 =
         0.01709    0.00290   -0.00596   -0.00981
O2    4    0.431483    0.744188    0.627385    11.00000    0.01449    0.02628 =
         0.02614    0.00449   -0.00846   -0.00977
O3    4    0.812528    0.614540    0.632430    11.00000    0.01408    0.02166 =
         0.01930   -0.00239   -0.00386   -0.00599
O4    4    0.723755    0.520718    0.821622    11.00000    0.01762    0.02285 =
         0.02064    0.00043   -0.00408   -0.00370
O5    4    0.873987    0.789415    0.660861    11.00000    0.02195    0.03235 =
         0.02112   -0.00531   -0.00506   -0.01252
O6    4    0.701906    0.749073    0.792009    11.00000    0.01953    0.03091 =
         0.02258   -0.00708   -0.00410   -0.01030
O7    4    0.601397    0.526431    0.662524    11.00000    0.01780    0.02718 =
         0.02666   -0.00806   -0.00050   -0.00895
O8    4    0.441727    0.567352    0.815484    11.00000    0.02133    0.02680 =
         0.02202   -0.00432   -0.00149   -0.01122
O9    4    0.409494    0.834586    0.799295    11.00000    0.02669    0.02237 =
         0.02258   -0.00179   -0.00438   -0.00122
O10   4    0.447668    0.715679    0.928023    11.00000    0.02624    0.01988 =
         0.01970   -0.00217   -0.00213   -0.00477
O11   4    1.100788    0.826197    0.508408    11.00000    0.02874    0.05427 =
         0.03056   -0.00491   -0.00951   -0.02491
N1    3    0.849322    0.866065    0.437633    11.00000    0.02144    0.03039 =
         0.02037   -0.00046   -0.00511   -0.01585
N2    3    1.035461    0.665068    0.474809    11.00000    0.01520    0.03289 =
         0.02069   -0.00820   -0.00057   -0.01103
C1    1    0.588997    0.827610    0.516430    11.00000    0.01599    0.01964 =
         0.01722   -0.00241   -0.00624   -0.00509
C2    1    0.467506    0.812012    0.537714    11.00000    0.01802    0.01802 =
         0.02085   -0.00140   -0.00678   -0.00651
C3    1    0.396060    0.860433    0.472523    11.00000    0.01965    0.01940 =
         0.02936   -0.00328   -0.01247   -0.00508
AFIX  43
H3    2    0.315730    0.847335    0.487465    11.00000   -1.20000
AFIX   0
C4    1    0.441508    0.929178    0.383936    11.00000    0.02447    0.01927 =
         0.02657   -0.00321   -0.01356   -0.00307
C5    1    0.557085    0.948364    0.364818    11.00000    0.02698    0.01839 =
         0.02086    0.00065   -0.00956   -0.00596
AFIX  43
H5    2    0.585981    0.997447    0.307307    11.00000   -1.20000
AFIX   0
C6    1    0.633431    0.896592    0.428927    11.00000    0.01908    0.02152 =
         0.01787   -0.00322   -0.00504   -0.00757
C7    1    0.297409    0.743591    0.667438    11.00000    0.01895    0.05019 =
         0.05010    0.02058   -0.01648   -0.01991
AFIX 137
H7A   2    0.238063    0.815018    0.675033    11.00000   -1.50000
H7B   2    0.278112    0.702285    0.736796    11.00000   -1.50000
H7C   2    0.284131    0.713060    0.617944    11.00000   -1.50000
AFIX   0
C8    1    0.363838    0.980256    0.311899    11.00000    0.03547    0.03171 =
         0.03674    0.00640   -0.02428   -0.00838
AFIX 137
H8A   2    0.398232    1.035538    0.263391    11.00000   -1.50000
H8B   2    0.270467    1.010068    0.354741    11.00000   -1.50000
H8C   2    0.372345    0.928352    0.270759    11.00000   -1.50000
AFIX   0
C9    1    0.756420    0.917676    0.401324    11.00000    0.02592    0.02530 =
         0.01936   -0.00052   -0.00566   -0.01363
AFIX  43
H9    2    0.770052    0.975941    0.350930    11.00000   -1.20000
AFIX   0
C10   1    0.961852    0.908364    0.399663    11.00000    0.02804    0.03833 =
         0.02881    0.00329   -0.00852   -0.02351
AFIX  23
H10A  2    0.935804    0.967201    0.440283    11.00000   -1.20000
H10B  2    0.979626    0.936157    0.324145    11.00000   -1.20000
AFIX   0
C11   1    1.089788    0.829706    0.409728    11.00000    0.02409    0.04564 =
         0.02365   -0.00190   -0.00360   -0.02294
C12   1    1.114696    0.721313    0.384138    11.00000    0.02020    0.04538 =
         0.02361   -0.00800    0.00193   -0.01744
AFIX  23
H12A  2    1.091640    0.727552    0.321660    11.00000   -1.20000
H12B  2    1.209670    0.681844    0.366266    11.00000   -1.20000
AFIX   0
C13   1    1.096647    0.575906    0.511440    11.00000    0.01337    0.03504 =
         0.02609   -0.01663   -0.00142   -0.00646
AFIX  43
H13   2    1.188880    0.549318    0.473424    11.00000   -1.20000
AFIX   0
C14   1    1.038335    0.511971    0.605298    11.00000    0.01713    0.02678 =
         0.02493   -0.01220   -0.00665   -0.00334
C15   1    0.901611    0.539077    0.664345    11.00000    0.01480    0.02136 =
         0.02202   -0.00878   -0.00567   -0.00381
C16   1    0.857498    0.481572    0.763855    11.00000    0.01889    0.01944 =
         0.02404   -0.00762   -0.00623   -0.00259
C17   1    0.942268    0.395495    0.798010    11.00000    0.02730    0.02189 =
         0.02969   -0.00598   -0.01195   -0.00228
AFIX  43
H17   2    0.909351    0.358008    0.864894    11.00000   -1.20000
AFIX   0
C18   1    1.077188    0.362283    0.735066    11.00000    0.02491    0.02667 =
         0.03781   -0.01286   -0.01577    0.00415
C19   1    1.123512    0.421462    0.640960    11.00000    0.01653    0.03368 =
         0.03433   -0.01762   -0.00884    0.00184
AFIX  43
H19   2    1.215138    0.400913    0.598898    11.00000   -1.20000
AFIX   0
C20   1    0.678809    0.487047    0.934295    11.00000    0.02997    0.03191 =
         0.02231    0.00449   -0.00391   -0.00373
AFIX 137
H20A  2    0.670304    0.417332    0.945588    11.00000   -1.50000
H20B  2    0.592745    0.535612    0.970298    11.00000   -1.50000
H20C  2    0.742968    0.485416    0.963229    11.00000   -1.50000
AFIX   0
C21   1    1.165317    0.263799    0.773532    11.00000    0.03586    0.03258 =
         0.05209   -0.01116   -0.02206    0.00661
AFIX 137
H21A  2    1.257282    0.253636    0.724857    11.00000   -1.50000
H21B  2    1.138012    0.204366    0.775881    11.00000   -1.50000
H21C  2    1.157756    0.269589    0.844779    11.00000   -1.50000
AFIX   0
C22   1    0.808806    0.770437    0.757465    11.00000    0.02042    0.01986 =
         0.02259   -0.00467   -0.00940   -0.00436
C23   1    0.865760    0.772188    0.838242    11.00000    0.03294    0.03168 =
         0.02943   -0.00337   -0.01851   -0.01125
C24   1    0.979121    0.669863    0.833659    11.00000    0.09081    0.04410 =
         0.10945   -0.00961   -0.08392    0.00105
AFIX 137
H24A  2    1.028349    0.671716    0.875094    11.00000   -1.50000
H24B  2    1.038659    0.661219    0.759698    11.00000   -1.50000
H24C  2    0.942584    0.611456    0.863263    11.00000   -1.50000
AFIX   0
C25   1    0.924558    0.861550    0.804123    11.00000    0.03438    0.05448 =
         0.03342   -0.01579   -0.00791   -0.02288
AFIX 137
H25A  2    0.855365    0.927506    0.800810    11.00000   -1.50000
H25B  2    0.994974    0.852563    0.733950    11.00000   -1.50000
H25C  2    0.961186    0.862107    0.855644    11.00000   -1.50000
AFIX   0
C26   1    0.759068    0.783680    0.948220    11.00000    0.08310    0.11472 =
         0.01851   -0.00051   -0.01160   -0.07265
AFIX 137
H26A  2    0.795787    0.788844    0.997779    11.00000   -1.50000
H26B  2    0.726952    0.722935    0.972102    11.00000   -1.50000
H26C  2    0.685598    0.846678    0.945770    11.00000   -1.50000
AFIX   0
C27   1    0.500366    0.511496    0.738461    11.00000    0.01737    0.02006 =
         0.02571   -0.00090   -0.00853   -0.00538
C28   1    0.446370    0.426342    0.740821    11.00000    0.02646    0.02927 =
         0.03430   -0.00686   -0.00648   -0.01419
C29   1    0.502896    0.331247    0.808111    11.00000    0.04330    0.03722 =
         0.04990    0.00049   -0.01054   -0.01707
AFIX 137
H29A  2    0.469965    0.274642    0.811677    11.00000   -1.50000
H29B  2    0.475307    0.349200    0.879933    11.00000   -1.50000
H29C  2    0.599652    0.308938    0.775860    11.00000   -1.50000
AFIX   0
C30   1    0.294373    0.462671    0.793564    11.00000    0.03158    0.05167 =
         0.06806   -0.02045   -0.01031   -0.01693
AFIX 137
H30A  2    0.256999    0.517317    0.746003    11.00000   -1.50000
H30B  2    0.268691    0.490042    0.860547    11.00000   -1.50000
H30C  2    0.260801    0.403750    0.807673    11.00000   -1.50000
AFIX   0
C31   1    0.486106    0.399443    0.629672    11.00000    0.05037    0.05341 =
         0.04318   -0.01357   -0.01307   -0.02322
AFIX 137
H31A  2    0.445346    0.459814    0.588527    11.00000   -1.50000
H31B  2    0.456068    0.340912    0.633996    11.00000   -1.50000
H31C  2    0.582540    0.380246    0.594779    11.00000   -1.50000
AFIX   0
C32   1    0.386913    0.805138    0.897101    11.00000    0.01991    0.02005 =
         0.02392   -0.00500   -0.00010   -0.00499
C33   1    0.287808    0.882169    0.978563    11.00000    0.04498    0.02817 =
         0.02877   -0.00755    0.00110    0.00496
C34   1    0.210481    0.979041    0.929987    11.00000    0.06623    0.04000 =
         0.04514   -0.00874    0.00038    0.01819
AFIX 137
H34A  2    0.166944    0.960023    0.893850    11.00000   -1.50000
H34B  2    0.270533    1.017271    0.878587    11.00000   -1.50000
H34C  2    0.143562    1.022972    0.985859    11.00000   -1.50000
AFIX   0
C35   1    0.375178    0.915260    1.016487    11.00000    0.09536    0.07045 =
         0.10172   -0.05464   -0.03845    0.00467
AFIX 137
H35A  2    0.318133    0.965246    1.068999    11.00000   -1.50000
H35B  2    0.434840    0.947448    0.955538    11.00000   -1.50000
H35C  2    0.427271    0.853808    1.048670    11.00000   -1.50000
AFIX   0
C36   1    0.203372    0.831150    1.071623    11.00000    0.09703    0.04278 =
         0.05363   -0.00204    0.04226    0.00553
AFIX 137
H36A  2    0.148802    0.879473    1.126043    11.00000   -1.50000
H36B  2    0.258989    0.769236    1.100284    11.00000   -1.50000
H36C  2    0.146065    0.810748    1.050546    11.00000   -1.50000
AFIX   0
H11   2    1.159584    0.857422    0.356676    11.00000    0.01770
H11A  2    1.037284    0.813045    0.559164    11.00000    0.05106
HKLF    4


REM  f_a.res in P-1
REM wR2 = 0.0569, GooF = S = 1.088, Restrained GooF = 1.088 for all data
REM R1 = 0.0236 for 9264 Fo > 4sig(Fo) and 0.0291 for all 10311 data
REM 481 parameters refined using 0 restraints

END

WGHT      0.0229      1.9714

REM Highest difference peak  0.823,  deepest hole -0.587,  1-sigma level  0.090
Q1    1   0.4620  0.6744  0.7459  11.00000  0.05    0.82
Q2    1   0.9007  0.6551  0.8893  11.00000  0.05    0.76
Q3    1   0.6809  0.6812  0.7470  11.00000  0.05    0.71
Q4    1   0.1381  0.8438  0.9819  11.00000  0.05    0.69
Q5    1   1.2163  0.2967  0.7625  11.00000  0.05    0.60
Q6    1   0.3055  0.8377  1.0920  11.00000  0.05    0.54
Q7    1   0.3161  0.9706  0.9532  11.00000  0.05    0.51
Q8    1   0.2378  0.8533  0.9820  11.00000  0.05    0.50
Q9    1   0.3407  0.7382  0.5361  11.00000  0.05    0.50
Q10   1   0.8197  0.7677  0.8919  11.00000  0.05    0.48
Q11   1   0.3421  0.6822  0.7451  11.00000  0.05    0.48
Q12   1   1.1126  0.3953  0.7058  11.00000  0.05    0.46
Q13   1   0.5030  0.3817  0.7519  11.00000  0.05    0.45
Q14   1   0.8274  0.7733  0.8090  11.00000  0.05    0.44
Q15   1   0.4766  0.4653  0.7444  11.00000  0.05    0.41
Q16   1   0.9546  0.7959  0.8183  11.00000  0.05    0.40
Q17   1   0.9673  0.5354  0.6384  11.00000  0.05    0.39
Q18   1   1.0252  0.8614  0.4034  11.00000  0.05    0.39
Q19   1   0.5389  0.8099  0.5114  11.00000  0.05    0.38
Q20   1   1.0056  0.4114  0.7717  11.00000  0.05    0.38
;
_shelx_res_checksum              74483
####################################################################### 
# 
# This file contains crystal structure data downloaded from the 
# Cambridge Structural Database (CSD) hosted by the Cambridge 
# Crystallographic Data Centre (CCDC).
# 
# Full information about CCDC data access policies and citation 
# guidelines are available at http://www.ccdc.cam.ac.uk/access/V1 
# 
# Audit and citation data items may have been added by the CCDC. 
# Please retain this information to preserve the provenance of 
# this file and to allow appropriate attribution of the data. 
# 
#######################################################################

data_f_CCDC1
_database_code_depnum_ccdc_archive 'CCDC 2299770'
loop_
_audit_author_name
_audit_author_address
Panja
;Gokhale Memorial Girls College
India
;
_audit_update_record             
;
2023-10-07 deposited with the CCDC.	2023-12-27 downloaded from the CCDC.
;

_audit_creation_method           SHELXL-2018/3
_shelx_SHELXL_version_number     2018/3
_chemical_name_systematic        ?
_chemical_name_common            ?
_chemical_melting_point          ?
_chemical_formula_moiety         ?
_chemical_formula_sum            'C36 H51 Cu Er N2 O11'
_chemical_formula_weight         918.58

loop_
_atom_type_symbol
_atom_type_description
_atom_type_scat_dispersion_real
_atom_type_scat_dispersion_imag
_atom_type_scat_source
C C 0.0033 0.0016 'International Tables Vol C Tables 4.2.6.8 and 6.1.1.4'
H H 0.0000 0.0000 'International Tables Vol C Tables 4.2.6.8 and 6.1.1.4'
N N 0.0061 0.0033 'International Tables Vol C Tables 4.2.6.8 and 6.1.1.4'
O O 0.0106 0.0060 'International Tables Vol C Tables 4.2.6.8 and 6.1.1.4'
Cu Cu 0.3201 1.2651 'International Tables Vol C Tables 4.2.6.8 and 6.1.1.4'
Er Er -0.2586 4.9576 'International Tables Vol C Tables 4.2.6.8 and 6.1.1.4'

_space_group_crystal_system      triclinic
_space_group_IT_number           2
_space_group_name_H-M_alt        'P -1'
_space_group_name_Hall           '-P 1'

_shelx_space_group_comment       
;
The symmetry employed for this shelxl refinement is uniquely defined
by the following loop, which should always be used as a source of
symmetry information in preference to the above space-group names.
They are only intended as comments.
;

loop_
_space_group_symop_operation_xyz
'x, y, z'
'-x, -y, -z'

_cell_length_a                   11.6842(12)
_cell_length_b                   13.6822(14)
_cell_length_c                   14.1186(13)
_cell_angle_alpha                86.239(3)
_cell_angle_beta                 65.790(3)
_cell_angle_gamma                68.523(3)
_cell_volume                     1906.1(3)
_cell_formula_units_Z            2
_cell_measurement_temperature    150(2)
_cell_measurement_reflns_used    502
_cell_measurement_theta_min      2.90
_cell_measurement_theta_max      25.22

_exptl_crystal_description       Block
_exptl_crystal_colour            green
_exptl_crystal_density_meas      ?
_exptl_crystal_density_method    ?
_exptl_crystal_density_diffrn    1.600
_exptl_crystal_F_000             932
_exptl_transmission_factor_min   ?
_exptl_transmission_factor_max   ?
_exptl_crystal_size_max          0.280
_exptl_crystal_size_mid          0.200
_exptl_crystal_size_min          0.040
_exptl_absorpt_coefficient_mu    2.804
_shelx_estimated_absorpt_T_min   0.507
_shelx_estimated_absorpt_T_max   0.896
_exptl_absorpt_correction_type   multi-scan
_exptl_absorpt_correction_T_min  0.6406
_exptl_absorpt_correction_T_max  0.7458
_exptl_absorpt_process_details   sadabs
_exptl_absorpt_special_details   ?
_diffrn_ambient_temperature      150(2)
_diffrn_radiation_wavelength     0.71073
_diffrn_radiation_type           MoK\a
_diffrn_source                   'fine-focus sealed tube'
_diffrn_measurement_device_type  'photon 100 CMOS'
_diffrn_measurement_method       'omega and phi scans'
_diffrn_detector_area_resol_mean ?
_diffrn_reflns_number            126257
_diffrn_reflns_av_unetI/netI     0.0122
_diffrn_reflns_av_R_equivalents  0.0286
_diffrn_reflns_limit_h_min       -16
_diffrn_reflns_limit_h_max       16
_diffrn_reflns_limit_k_min       -18
_diffrn_reflns_limit_k_max       18
_diffrn_reflns_limit_l_min       -19
_diffrn_reflns_limit_l_max       19
_diffrn_reflns_theta_min         2.984
_diffrn_reflns_theta_max         29.186
_diffrn_reflns_theta_full        25.242
_diffrn_measured_fraction_theta_max 0.996
_diffrn_measured_fraction_theta_full 0.997
_diffrn_reflns_Laue_measured_fraction_max 0.996
_diffrn_reflns_Laue_measured_fraction_full 0.997
_diffrn_reflns_point_group_measured_fraction_max 0.996
_diffrn_reflns_point_group_measured_fraction_full 0.997
_reflns_number_total             10258
_reflns_number_gt                10001
_reflns_threshold_expression     'I > 2\s(I)'
_reflns_Friedel_coverage         0.000
_reflns_Friedel_fraction_max     .
_reflns_Friedel_fraction_full    .

_reflns_special_details          
;
 Reflections were merged by SHELXL according to the crystal
 class for the calculation of statistics and refinement.
 
 _reflns_Friedel_fraction is defined as the number of unique
 Friedel pairs measured divided by the number that would be
 possible theoretically, ignoring centric projections and
 systematic absences.
;

_computing_data_collection       'Bruker Smart'
_computing_cell_refinement       'Bruker Smart'
_computing_data_reduction        'Bruker Saint'
_computing_structure_solution    'SHELXT 2014/5 (Sheldrick, 2014)'
_computing_structure_refinement  'SHELXL-2018/3 (Sheldrick, 2018)'
_computing_molecular_graphics    'Mercury (Macrae et al 2008)'
_computing_publication_material  'SHELXL-2016/4 (Sheldrick, 2016'
_refine_special_details          ?
_refine_ls_structure_factor_coef Fsqd
_refine_ls_matrix_type           full
_refine_ls_weighting_scheme      calc
_refine_ls_weighting_details     
'w=1/[\s^2^(Fo^2^)+(0.0166P)^2^+1.2871P] where P=(Fo^2^+2Fc^2^)/3'
_atom_sites_solution_primary     ?
_atom_sites_solution_secondary   ?
_atom_sites_solution_hydrogens   mixed
_refine_ls_hydrogen_treatment    mixed
_refine_ls_extinction_method     none
_refine_ls_extinction_coef       .
_refine_ls_number_reflns         10258
_refine_ls_number_parameters     501
_refine_ls_number_restraints     2
_refine_ls_R_factor_all          0.0150
_refine_ls_R_factor_gt           0.0144
_refine_ls_wR_factor_ref         0.0381
_refine_ls_wR_factor_gt          0.0378
_refine_ls_goodness_of_fit_ref   1.065
_refine_ls_restrained_S_all      1.087
_refine_ls_shift/su_max          0.004
_refine_ls_shift/su_mean         0.000

loop_
_atom_site_label
_atom_site_type_symbol
_atom_site_fract_x
_atom_site_fract_y
_atom_site_fract_z
_atom_site_U_iso_or_equiv
_atom_site_adp_type
_atom_site_occupancy
_atom_site_site_symmetry_order
_atom_site_calc_flag
_atom_site_refinement_flags_posn
_atom_site_refinement_flags_adp
_atom_site_refinement_flags_occupancy
_atom_site_disorder_assembly
_atom_site_disorder_group
Er1 Er 0.67029(2) 0.32612(2) 0.74197(2) 0.01392(2) Uani 1 1 d . . . . .
Cu1 Cu 0.61171(2) 0.26972(2) 0.54084(2) 0.01672(3) Uani 1 1 d . . . . .
O1 O 0.75937(10) 0.22948(8) 0.58445(8) 0.01914(19) Uani 1 1 d . . . . .
O2 O 0.93683(10) 0.25943(8) 0.63148(8) 0.0211(2) Uani 1 1 d . . . . .
O3 O 0.55032(10) 0.39102(8) 0.63748(8) 0.01735(18) Uani 1 1 d . . . . .
O4 O 0.45603(10) 0.47970(8) 0.82523(8) 0.02026(19) Uani 1 1 d . . . . .
O5 O 0.46435(11) 0.21162(9) 0.66048(8) 0.0222(2) Uani 1 1 d . . . . .
O6 O 0.50973(11) 0.25113(9) 0.78852(8) 0.0217(2) Uani 1 1 d . . . . .
O7 O 0.73129(11) 0.47475(8) 0.66480(8) 0.0221(2) Uani 1 1 d . . . . .
O8 O 0.74235(11) 0.42989(8) 0.81393(8) 0.02063(19) Uani 1 1 d . . . . .
O9 O 0.62265(11) 0.28576(8) 0.92173(8) 0.02048(19) Uani 1 1 d . . . . .
O10 O 0.78692(11) 0.16770(8) 0.79350(8) 0.0247(2) Uani 1 1 d . . . . .
O11 O 0.38594(13) 0.17796(11) 0.51075(10) 0.0333(3) Uani 1 1 d . . . . .
H11A H 0.405(3) 0.190(2) 0.562(2) 0.054(7) Uiso 1 1 d . . . . .
N1 N 0.70528(13) 0.14142(10) 0.44044(9) 0.0212(2) Uani 1 1 d . . . . .
N2 N 0.47948(13) 0.34480(10) 0.48268(9) 0.0209(2) Uani 1 1 d . . . . .
C1 C 0.88802(13) 0.17813(11) 0.52051(10) 0.0168(2) Uani 1 1 d . . . . .
C2 C 0.98866(13) 0.19201(10) 0.54295(11) 0.0174(2) Uani 1 1 d . . . . .
C3 C 1.12443(14) 0.14228(11) 0.47897(12) 0.0202(3) Uani 1 1 d . . . . .
H3 H 1.190279 0.154381 0.494422 0.024 Uiso 1 1 calc R U . . .
C4 C 1.16575(14) 0.07376(11) 0.39098(11) 0.0215(3) Uani 1 1 d . . . . .
C5 C 1.06887(15) 0.05627(11) 0.37054(11) 0.0209(3) Uani 1 1 d . . . . .
H5 H 1.096175 0.007442 0.313399 0.025 Uiso 1 1 calc R U . . .
C6 C 0.92931(14) 0.10974(11) 0.43317(10) 0.0185(2) Uani 1 1 d . . . . .
C7 C 1.03101(17) 0.25623(16) 0.67298(16) 0.0376(4) Uani 1 1 d . . . . .
H7A H 1.078429 0.183060 0.681992 0.056 Uiso 1 1 calc R U . . .
H7B H 0.982386 0.298780 0.740672 0.056 Uiso 1 1 calc R U . . .
H7C H 1.096743 0.284677 0.624725 0.056 Uiso 1 1 calc R U . . .
C8 C 1.31418(16) 0.02106(14) 0.32068(14) 0.0314(3) Uani 1 1 d . . . . .
H8A H 1.327223 -0.036675 0.275050 0.047 Uiso 1 1 calc R U . . .
H8B H 1.365095 -0.007166 0.363319 0.047 Uiso 1 1 calc R U . . .
H8C H 1.346576 0.072809 0.278047 0.047 Uiso 1 1 calc R U . . .
C9 C 0.83377(15) 0.08950(12) 0.40469(11) 0.0211(3) Uani 1 1 d . . . . .
H9 H 0.869842 0.031462 0.353994 0.025 Uiso 1 1 calc R U . . .
C10 C 0.63088(17) 0.09973(14) 0.40097(13) 0.0287(3) Uani 1 1 d . . . . .
H10A H 0.619199 0.037691 0.437964 0.034 Uiso 1 1 calc R U . . .
H10B H 0.686708 0.075093 0.325955 0.034 Uiso 1 1 calc R U . . .
C11 C 0.49183(16) 0.17881(14) 0.41379(12) 0.0270(3) Uani 1 1 d . . . . .
H11 H 0.4704(19) 0.1499(15) 0.3585(15) 0.022(4) Uiso 1 1 d . . . . .
C12 C 0.48897(17) 0.29036(14) 0.39177(12) 0.0274(3) Uani 1 1 d . . . . .
H12A H 0.572193 0.286710 0.330230 0.033 Uiso 1 1 calc R U . . .
H12B H 0.410406 0.330579 0.375784 0.033 Uiso 1 1 calc R U . . .
C13 C 0.38187(15) 0.43431(12) 0.52094(11) 0.0219(3) Uani 1 1 d . . . . .
H13 H 0.325965 0.462467 0.484624 0.026 Uiso 1 1 calc R U . . .
C14 C 0.34908(14) 0.49645(11) 0.61457(11) 0.0199(3) Uani 1 1 d . . . . .
C15 C 0.42939(13) 0.46706(10) 0.67118(11) 0.0172(2) Uani 1 1 d . . . . .
C16 C 0.37755(14) 0.52187(11) 0.77032(11) 0.0186(2) Uani 1 1 d . . . . .
C17 C 0.25822(15) 0.60873(11) 0.80679(12) 0.0226(3) Uani 1 1 d . . . . .
H17 H 0.225833 0.644543 0.873486 0.027 Uiso 1 1 calc R U . . .
C18 C 0.18397(15) 0.64469(12) 0.74551(13) 0.0247(3) Uani 1 1 d . . . . .
C19 C 0.22854(15) 0.58760(12) 0.65207(13) 0.0239(3) Uani 1 1 d . . . . .
H19 H 0.177142 0.609892 0.611687 0.029 Uiso 1 1 calc R U . . .
C20 C 0.39083(17) 0.50976(13) 0.93666(12) 0.0291(3) Uani 1 1 d . . . . .
H20A H 0.384325 0.581390 0.950117 0.044 Uiso 1 1 calc R U . . .
H20B H 0.444136 0.460467 0.970249 0.044 Uiso 1 1 calc R U . . .
H20C H 0.299919 0.507768 0.965013 0.044 Uiso 1 1 calc R U . . .
C21 C 0.05780(17) 0.74380(13) 0.78581(15) 0.0327(4) Uani 1 1 d . . . . .
H21A H 0.012888 0.755689 0.738431 0.049 Uiso 1 1 calc R U . . .
H21B H 0.082430 0.804177 0.789592 0.049 Uiso 1 1 calc R U . . .
H21C H -0.003693 0.735800 0.855513 0.049 Uiso 1 1 calc R U . . .
C22 C 0.43664(14) 0.22868(11) 0.75553(11) 0.0180(2) Uani 1 1 d . . . . .
C23 C 0.30230(16) 0.22429(13) 0.83602(12) 0.0268(3) Uani 1 1 d . . . . .
C24 C 0.1903(2) 0.32557(18) 0.8310(2) 0.0593(7) Uani 1 1 d . . . . .
H24A H 0.101593 0.322661 0.875032 0.089 Uiso 1 1 calc R U . . .
H24B H 0.200142 0.331374 0.758711 0.089 Uiso 1 1 calc R U . . .
H24C H 0.197825 0.387106 0.856009 0.089 Uiso 1 1 calc R U . . .
C25 C 0.28170(19) 0.12951(16) 0.80360(14) 0.0350(4) Uani 1 1 d . . . . .
H25A H 0.354814 0.064263 0.802617 0.053 Uiso 1 1 calc R U . . .
H25B H 0.282436 0.135905 0.733825 0.053 Uiso 1 1 calc R U . . .
H25C H 0.194662 0.127712 0.853603 0.053 Uiso 1 1 calc R U . . .
C26 C 0.3007(3) 0.2168(3) 0.94408(15) 0.0605(7) Uani 1 1 d . . . . .
H26A H 0.374910 0.152830 0.943771 0.091 Uiso 1 1 calc R U . . .
H26B H 0.214302 0.213971 0.994195 0.091 Uiso 1 1 calc R U . . .
H26C H 0.311777 0.278886 0.964170 0.091 Uiso 1 1 calc R U . . .
C27 C 0.75955(13) 0.48784(11) 0.73909(11) 0.0177(2) Uani 1 1 d . . . . .
C28 C 0.81126(15) 0.57483(12) 0.74245(12) 0.0220(3) Uani 1 1 d . . . . .
C29 C 0.68655(19) 0.67198(13) 0.80610(14) 0.0327(3) Uani 1 1 d . . . . .
H29A H 0.714954 0.730094 0.810159 0.049 Uiso 1 1 calc R U . . .
H29B H 0.641008 0.654454 0.876661 0.049 Uiso 1 1 calc R U . . .
H29C H 0.624162 0.693352 0.772072 0.049 Uiso 1 1 calc R U . . .
C30 C 0.90654(19) 0.54014(15) 0.79781(16) 0.0343(4) Uani 1 1 d . . . . .
H30A H 0.989358 0.481571 0.754932 0.051 Uiso 1 1 calc R U . . .
H30B H 0.861719 0.517160 0.865657 0.051 Uiso 1 1 calc R U . . .
H30C H 0.929420 0.599545 0.808200 0.051 Uiso 1 1 calc R U . . .
C31 C 0.8843(2) 0.60113(16) 0.63239(14) 0.0349(4) Uani 1 1 d . . . . .
H31A H 0.964331 0.538991 0.592859 0.052 Uiso 1 1 calc R U . . .
H31B H 0.912225 0.659508 0.636593 0.052 Uiso 1 1 calc R U . . .
H31C H 0.823316 0.621738 0.597170 0.052 Uiso 1 1 calc R U . . .
C32 C 0.71633(15) 0.19648(11) 0.89019(11) 0.0218(3) Uani 1 1 d . . . . .
C33 C 0.7443(3) 0.12018(17) 0.96843(16) 0.0641(8) Uani 1 1 d D . . . .
C34 C 0.8439(4) 0.01770(19) 0.9253(2) 0.0902(13) Uani 1 1 d . . . . .
H34A H 0.929153 0.023885 0.877140 0.135 Uiso 1 1 calc R U . . .
H34B H 0.813298 -0.017418 0.887425 0.135 Uiso 1 1 calc R U . . .
H34C H 0.857753 -0.023897 0.981561 0.135 Uiso 1 1 calc R U . . .
C35 C 0.7312(7) 0.1683(5) 1.0612(5) 0.0484(15) Uani 0.5 1 d . . P A 1
H35A H 0.735101 0.116388 1.112157 0.073 Uiso 0.5 1 calc R U P A 1
H35B H 0.644389 0.227960 1.090831 0.073 Uiso 0.5 1 calc R U P A 1
H35C H 0.805115 0.193569 1.044185 0.073 Uiso 0.5 1 calc R U P A 1
C35A C 0.6671(7) 0.1624(6) 1.0764(5) 0.0529(17) Uani 0.5 1 d . . P A 2
H35D H 0.574259 0.165980 1.099154 0.079 Uiso 0.5 1 calc R U P A 2
H35E H 0.666109 0.233391 1.084276 0.079 Uiso 0.5 1 calc R U P A 2
H35F H 0.708540 0.116554 1.119194 0.079 Uiso 0.5 1 calc R U P A 2
C36 C 0.6050(5) 0.0830(3) 1.0102(4) 0.0640(11) Uani 0.65 1 d D . P A 1
H36A H 0.612229 0.040956 0.953002 0.096 Uiso 0.65 1 calc R U P A 1
H36B H 0.521927 0.146258 1.031796 0.096 Uiso 0.65 1 calc R U P A 1
H36C H 0.602360 0.040906 1.069457 0.096 Uiso 0.65 1 calc R U P A 1
C36A C 0.8903(6) 0.1495(8) 0.9596(5) 0.080(3) Uani 0.35 1 d D . P A 2
H36D H 0.909798 0.126208 1.020388 0.120 Uiso 0.35 1 calc R U P A 2
H36E H 0.869219 0.225614 0.958093 0.120 Uiso 0.35 1 calc R U P A 2
H36F H 0.969427 0.112090 0.895721 0.120 Uiso 0.35 1 calc R U P A 2

loop_
_atom_site_aniso_label
_atom_site_aniso_U_11
_atom_site_aniso_U_22
_atom_site_aniso_U_33
_atom_site_aniso_U_23
_atom_site_aniso_U_13
_atom_site_aniso_U_12
Er1 0.01460(3) 0.01530(3) 0.01439(3) 0.00152(2) -0.00863(2) -0.00531(2)
Cu1 0.01596(7) 0.02313(8) 0.01520(7) 0.00153(6) -0.00895(6) -0.00880(6)
O1 0.0133(4) 0.0270(5) 0.0167(4) -0.0030(4) -0.0068(4) -0.0056(4)
O2 0.0161(4) 0.0233(5) 0.0250(5) -0.0054(4) -0.0111(4) -0.0042(4)
O3 0.0166(4) 0.0197(4) 0.0191(4) 0.0025(4) -0.0112(4) -0.0062(4)
O4 0.0197(5) 0.0205(5) 0.0199(5) -0.0008(4) -0.0118(4) -0.0022(4)
O5 0.0236(5) 0.0293(5) 0.0194(5) 0.0045(4) -0.0102(4) -0.0149(4)
O6 0.0226(5) 0.0282(5) 0.0217(5) 0.0071(4) -0.0129(4) -0.0142(4)
O7 0.0278(5) 0.0242(5) 0.0239(5) 0.0067(4) -0.0174(4) -0.0129(4)
O8 0.0262(5) 0.0229(5) 0.0190(5) 0.0036(4) -0.0123(4) -0.0127(4)
O9 0.0245(5) 0.0168(4) 0.0192(5) 0.0019(4) -0.0113(4) -0.0041(4)
O10 0.0264(5) 0.0209(5) 0.0207(5) 0.0008(4) -0.0106(4) -0.0010(4)
O11 0.0302(6) 0.0542(8) 0.0275(6) 0.0044(5) -0.0127(5) -0.0278(6)
N1 0.0226(6) 0.0291(6) 0.0178(5) 0.0009(5) -0.0099(5) -0.0140(5)
N2 0.0231(6) 0.0314(6) 0.0183(5) 0.0086(5) -0.0135(5) -0.0162(5)
C1 0.0157(6) 0.0188(6) 0.0163(6) 0.0025(5) -0.0068(5) -0.0068(5)
C2 0.0168(6) 0.0165(6) 0.0195(6) 0.0014(5) -0.0082(5) -0.0061(5)
C3 0.0156(6) 0.0180(6) 0.0271(7) 0.0023(5) -0.0093(5) -0.0059(5)
C4 0.0171(6) 0.0184(6) 0.0237(7) 0.0018(5) -0.0053(5) -0.0043(5)
C5 0.0213(6) 0.0189(6) 0.0187(6) -0.0003(5) -0.0059(5) -0.0057(5)
C6 0.0185(6) 0.0202(6) 0.0168(6) 0.0015(5) -0.0072(5) -0.0075(5)
C7 0.0233(7) 0.0450(10) 0.0463(10) -0.0183(8) -0.0217(7) -0.0026(7)
C8 0.0173(7) 0.0304(8) 0.0350(8) -0.0062(7) -0.0043(6) -0.0025(6)
C9 0.0248(7) 0.0249(7) 0.0163(6) 0.0002(5) -0.0085(5) -0.0121(6)
C10 0.0291(8) 0.0367(8) 0.0281(7) -0.0038(6) -0.0140(6) -0.0172(7)
C11 0.0270(7) 0.0424(9) 0.0222(7) 0.0023(6) -0.0132(6) -0.0206(7)
C12 0.0307(8) 0.0415(9) 0.0200(7) 0.0062(6) -0.0165(6) -0.0180(7)
C13 0.0223(6) 0.0310(7) 0.0231(7) 0.0131(6) -0.0155(5) -0.0161(6)
C14 0.0195(6) 0.0228(6) 0.0243(7) 0.0105(5) -0.0134(5) -0.0116(5)
C15 0.0177(6) 0.0171(6) 0.0223(6) 0.0070(5) -0.0118(5) -0.0092(5)
C16 0.0178(6) 0.0181(6) 0.0236(6) 0.0050(5) -0.0120(5) -0.0072(5)
C17 0.0202(6) 0.0177(6) 0.0298(7) 0.0033(5) -0.0115(6) -0.0060(5)
C18 0.0184(6) 0.0200(6) 0.0369(8) 0.0098(6) -0.0137(6) -0.0070(5)
C19 0.0199(6) 0.0251(7) 0.0333(8) 0.0138(6) -0.0170(6) -0.0106(6)
C20 0.0309(8) 0.0272(7) 0.0223(7) -0.0032(6) -0.0136(6) 0.0006(6)
C21 0.0231(7) 0.0231(7) 0.0482(10) 0.0083(7) -0.0169(7) -0.0029(6)
C22 0.0172(6) 0.0180(6) 0.0200(6) 0.0046(5) -0.0083(5) -0.0078(5)
C23 0.0215(7) 0.0333(8) 0.0244(7) 0.0008(6) -0.0035(6) -0.0155(6)
C24 0.0218(9) 0.0408(11) 0.0914(19) 0.0023(11) -0.0047(10) -0.0069(8)
C25 0.0388(9) 0.0457(10) 0.0332(9) 0.0107(7) -0.0144(7) -0.0311(8)
C26 0.0708(16) 0.111(2) 0.0198(8) 0.0054(10) -0.0063(9) -0.0694(16)
C27 0.0154(6) 0.0170(6) 0.0210(6) 0.0003(5) -0.0085(5) -0.0048(5)
C28 0.0260(7) 0.0224(7) 0.0244(7) 0.0044(5) -0.0136(6) -0.0130(6)
C29 0.0399(9) 0.0241(7) 0.0362(9) -0.0026(6) -0.0195(7) -0.0092(7)
C30 0.0389(9) 0.0376(9) 0.0477(10) 0.0142(8) -0.0306(8) -0.0243(8)
C31 0.0408(9) 0.0426(10) 0.0309(8) 0.0113(7) -0.0143(7) -0.0281(8)
C32 0.0266(7) 0.0178(6) 0.0216(6) 0.0031(5) -0.0141(6) -0.0044(5)
C33 0.0915(19) 0.0336(10) 0.0254(9) 0.0019(8) -0.0255(11) 0.0231(11)
C34 0.151(3) 0.0314(11) 0.0470(14) 0.0057(10) -0.0471(18) 0.0171(15)
C35 0.077(4) 0.032(2) 0.034(3) 0.0016(19) -0.038(3) -0.001(3)
C35A 0.073(4) 0.040(3) 0.025(2) 0.0119(17) -0.018(3) -0.003(3)
C36 0.079(3) 0.050(2) 0.072(3) 0.0341(19) -0.036(2) -0.033(2)
C36A 0.030(3) 0.158(9) 0.043(3) 0.027(4) -0.030(3) -0.010(4)

_geom_special_details            
;
 All esds (except the esd in the dihedral angle between two l.s. planes)
 are estimated using the full covariance matrix.  The cell esds are taken
 into account individually in the estimation of esds in distances, angles
 and torsion angles; correlations between esds in cell parameters are only
 used when they are defined by crystal symmetry.  An approximate (isotropic)
 treatment of cell esds is used for estimating esds involving l.s. planes.
;

loop_
_geom_bond_atom_site_label_1
_geom_bond_atom_site_label_2
_geom_bond_distance
_geom_bond_site_symmetry_2
_geom_bond_publ_flag
Er1 O1 2.2929(10) . ?
Er1 O6 2.3051(10) . ?
Er1 O8 2.3502(10) . ?
Er1 O10 2.3511(11) . ?
Er1 O3 2.3542(9) . ?
Er1 O9 2.4369(10) . ?
Er1 O7 2.4423(11) . ?
Er1 O4 2.4745(10) . ?
Er1 O2 2.6621(10) . ?
Er1 C32 2.7481(14) . ?
Er1 C27 2.7621(14) . ?
Er1 Cu1 3.3758(3) . ?
Cu1 O3 1.9373(10) . ?
Cu1 O1 1.9468(10) . ?
Cu1 N2 1.9709(12) . ?
Cu1 N1 1.9840(13) . ?
Cu1 O5 2.2114(10) . ?
O1 C1 1.3286(16) . ?
O2 C2 1.3788(16) . ?
O2 C7 1.4306(18) . ?
O3 C15 1.3200(16) . ?
O4 C16 1.3826(16) . ?
O4 C20 1.4481(18) . ?
O5 C22 1.2608(17) . ?
O6 C22 1.2561(17) . ?
O7 C27 1.2623(17) . ?
O8 C27 1.2720(17) . ?
O9 C32 1.2573(17) . ?
O10 C32 1.2681(18) . ?
O11 C11 1.4227(19) . ?
O11 H11A 0.88(3) . ?
N1 C9 1.2876(19) . ?
N1 C10 1.4812(18) . ?
N2 C13 1.285(2) . ?
N2 C12 1.4707(19) . ?
C1 C6 1.4006(18) . ?
C1 C2 1.4129(18) . ?
C2 C3 1.3822(19) . ?
C3 C4 1.409(2) . ?
C3 H3 0.9500 . ?
C4 C5 1.377(2) . ?
C4 C8 1.510(2) . ?
C5 C6 1.4159(19) . ?
C5 H5 0.9500 . ?
C6 C9 1.4469(19) . ?
C7 H7A 0.9800 . ?
C7 H7B 0.9800 . ?
C7 H7C 0.9800 . ?
C8 H8A 0.9800 . ?
C8 H8B 0.9800 . ?
C8 H8C 0.9800 . ?
C9 H9 0.9500 . ?
C10 C11 1.530(2) . ?
C10 H10A 0.9900 . ?
C10 H10B 0.9900 . ?
C11 C12 1.528(2) . ?
C11 H11 1.049(19) . ?
C12 H12A 0.9900 . ?
C12 H12B 0.9900 . ?
C13 C14 1.453(2) . ?
C13 H13 0.9500 . ?
C14 C15 1.4064(18) . ?
C14 C19 1.417(2) . ?
C15 C16 1.4135(19) . ?
C16 C17 1.3783(19) . ?
C17 C18 1.411(2) . ?
C17 H17 0.9500 . ?
C18 C19 1.377(2) . ?
C18 C21 1.512(2) . ?
C19 H19 0.9500 . ?
C20 H20A 0.9800 . ?
C20 H20B 0.9800 . ?
C20 H20C 0.9800 . ?
C21 H21A 0.9800 . ?
C21 H21B 0.9800 . ?
C21 H21C 0.9800 . ?
C22 C23 1.5349(19) . ?
C23 C26 1.515(3) . ?
C23 C25 1.532(2) . ?
C23 C24 1.541(3) . ?
C24 H24A 0.9800 . ?
C24 H24B 0.9800 . ?
C24 H24C 0.9800 . ?
C25 H25A 0.9800 . ?
C25 H25B 0.9800 . ?
C25 H25C 0.9800 . ?
C26 H26A 0.9800 . ?
C26 H26B 0.9800 . ?
C26 H26C 0.9800 . ?
C27 C28 1.5301(19) . ?
C28 C31 1.529(2) . ?
C28 C30 1.534(2) . ?
C28 C29 1.537(2) . ?
C29 H29A 0.9800 . ?
C29 H29B 0.9800 . ?
C29 H29C 0.9800 . ?
C30 H30A 0.9800 . ?
C30 H30B 0.9800 . ?
C30 H30C 0.9800 . ?
C31 H31A 0.9800 . ?
C31 H31B 0.9800 . ?
C31 H31C 0.9800 . ?
C32 C33 1.521(2) . ?
C33 C34 1.424(3) . ?
C33 C35 1.431(6) . ?
C33 C35A 1.441(7) . ?
C33 C36 1.743(5) . ?
C33 C36A 1.845(8) . ?
C34 H34A 0.9800 . ?
C34 H34B 0.9800 . ?
C34 H34C 0.9800 . ?
C35 H35A 0.9800 . ?
C35 H35B 0.9800 . ?
C35 H35C 0.9800 . ?
C35A H35D 0.9800 . ?
C35A H35E 0.9800 . ?
C35A H35F 0.9800 . ?
C36 H36A 0.9800 . ?
C36 H36B 0.9800 . ?
C36 H36C 0.9800 . ?
C36A H36D 0.9800 . ?
C36A H36E 0.9800 . ?
C36A H36F 0.9800 . ?

loop_
_geom_angle_atom_site_label_1
_geom_angle_atom_site_label_2
_geom_angle_atom_site_label_3
_geom_angle
_geom_angle_site_symmetry_1
_geom_angle_site_symmetry_3
_geom_angle_publ_flag
O1 Er1 O6 84.09(4) . . ?
O1 Er1 O8 134.19(4) . . ?
O6 Er1 O8 141.20(4) . . ?
O1 Er1 O10 84.66(4) . . ?
O6 Er1 O10 81.65(4) . . ?
O8 Er1 O10 94.24(4) . . ?
O1 Er1 O3 64.64(3) . . ?
O6 Er1 O3 73.29(4) . . ?
O8 Er1 O3 123.38(4) . . ?
O10 Er1 O3 141.69(4) . . ?
O1 Er1 O9 135.47(4) . . ?
O6 Er1 O9 73.77(4) . . ?
O8 Er1 O9 72.63(3) . . ?
O10 Er1 O9 54.64(3) . . ?
O3 Er1 O9 138.14(3) . . ?
O1 Er1 O7 94.21(4) . . ?
O6 Er1 O7 145.02(4) . . ?
O8 Er1 O7 54.50(3) . . ?
O10 Er1 O7 133.11(4) . . ?
O3 Er1 O7 74.49(3) . . ?
O9 Er1 O7 125.72(3) . . ?
O1 Er1 O4 129.50(3) . . ?
O6 Er1 O4 77.42(4) . . ?
O8 Er1 O4 79.81(4) . . ?
O10 Er1 O4 136.68(4) . . ?
O3 Er1 O4 65.10(3) . . ?
O9 Er1 O4 83.07(3) . . ?
O7 Er1 O4 76.98(4) . . ?
O1 Er1 O2 62.44(3) . . ?
O6 Er1 O2 135.40(4) . . ?
O8 Er1 O2 74.88(3) . . ?
O10 Er1 O2 67.49(4) . . ?
O3 Er1 O2 112.35(3) . . ?
O9 Er1 O2 109.17(3) . . ?
O7 Er1 O2 70.65(4) . . ?
O4 Er1 O2 146.58(3) . . ?
O1 Er1 C32 110.49(4) . . ?
O6 Er1 C32 76.12(4) . . ?
O8 Er1 C32 82.74(4) . . ?
O10 Er1 C32 27.41(4) . . ?
O3 Er1 C32 149.35(4) . . ?
O9 Er1 C32 27.23(4) . . ?
O7 Er1 C32 135.52(4) . . ?
O4 Er1 C32 109.88(4) . . ?
O2 Er1 C32 88.34(4) . . ?
O1 Er1 C27 115.23(4) . . ?
O6 Er1 C27 154.67(4) . . ?
O8 Er1 C27 27.32(4) . . ?
O10 Er1 C27 114.84(4) . . ?
O3 Er1 C27 99.36(4) . . ?
O9 Er1 C27 99.43(4) . . ?
O7 Er1 C27 27.19(4) . . ?
O4 Er1 C27 77.54(4) . . ?
O2 Er1 C27 69.92(4) . . ?
C32 Er1 C27 109.20(4) . . ?
O1 Er1 Cu1 33.81(2) . . ?
O6 Er1 Cu1 66.08(3) . . ?
O8 Er1 Cu1 148.05(2) . . ?
O10 Er1 Cu1 109.07(3) . . ?
O3 Er1 Cu1 33.95(2) . . ?
O9 Er1 Cu1 138.85(3) . . ?
O7 Er1 Cu1 93.63(2) . . ?
O4 Er1 Cu1 96.40(2) . . ?
O2 Er1 Cu1 93.76(2) . . ?
C32 Er1 Cu1 127.43(3) . . ?
C27 Er1 Cu1 120.75(3) . . ?
O3 Cu1 O1 79.55(4) . . ?
O3 Cu1 N2 92.05(5) . . ?
O1 Cu1 N2 163.37(5) . . ?
O3 Cu1 N1 170.33(5) . . ?
O1 Cu1 N1 91.42(5) . . ?
N2 Cu1 N1 95.80(5) . . ?
O3 Cu1 O5 89.53(4) . . ?
O1 Cu1 O5 103.17(4) . . ?
N2 Cu1 O5 90.99(5) . . ?
N1 Cu1 O5 95.96(5) . . ?
O3 Cu1 Er1 42.74(3) . . ?
O1 Cu1 Er1 40.94(3) . . ?
N2 Cu1 Er1 134.41(4) . . ?
N1 Cu1 Er1 129.79(4) . . ?
O5 Cu1 Er1 84.42(3) . . ?
C1 O1 Cu1 123.37(8) . . ?
C1 O1 Er1 129.32(8) . . ?
Cu1 O1 Er1 105.25(4) . . ?
C2 O2 C7 115.76(11) . . ?
C2 O2 Er1 116.00(8) . . ?
C7 O2 Er1 124.36(10) . . ?
C15 O3 Cu1 125.14(8) . . ?
C15 O3 Er1 123.55(8) . . ?
Cu1 O3 Er1 103.31(4) . . ?
C16 O4 C20 116.51(11) . . ?
C16 O4 Er1 118.91(8) . . ?
C20 O4 Er1 122.47(8) . . ?
C22 O5 Cu1 119.43(9) . . ?
C22 O6 Er1 142.25(9) . . ?
C27 O7 Er1 90.66(8) . . ?
C27 O8 Er1 94.68(8) . . ?
C32 O9 Er1 90.30(8) . . ?
C32 O10 Er1 94.00(8) . . ?
C11 O11 H11A 109.2(17) . . ?
C9 N1 C10 115.60(13) . . ?
C9 N1 Cu1 122.70(10) . . ?
C10 N1 Cu1 121.69(10) . . ?
C13 N2 C12 117.61(12) . . ?
C13 N2 Cu1 125.40(10) . . ?
C12 N2 Cu1 116.87(10) . . ?
O1 C1 C6 123.62(12) . . ?
O1 C1 C2 118.11(12) . . ?
C6 C1 C2 118.27(12) . . ?
O2 C2 C3 125.39(12) . . ?
O2 C2 C1 113.37(11) . . ?
C3 C2 C1 121.23(13) . . ?
C2 C3 C4 120.39(13) . . ?
C2 C3 H3 119.8 . . ?
C4 C3 H3 119.8 . . ?
C5 C4 C3 118.95(13) . . ?
C5 C4 C8 121.05(14) . . ?
C3 C4 C8 119.99(14) . . ?
C4 C5 C6 121.19(13) . . ?
C4 C5 H5 119.4 . . ?
C6 C5 H5 119.4 . . ?
C1 C6 C5 119.87(13) . . ?
C1 C6 C9 122.27(12) . . ?
C5 C6 C9 117.85(12) . . ?
O2 C7 H7A 109.5 . . ?
O2 C7 H7B 109.5 . . ?
H7A C7 H7B 109.5 . . ?
O2 C7 H7C 109.5 . . ?
H7A C7 H7C 109.5 . . ?
H7B C7 H7C 109.5 . . ?
C4 C8 H8A 109.5 . . ?
C4 C8 H8B 109.5 . . ?
H8A C8 H8B 109.5 . . ?
C4 C8 H8C 109.5 . . ?
H8A C8 H8C 109.5 . . ?
H8B C8 H8C 109.5 . . ?
N1 C9 C6 127.20(13) . . ?
N1 C9 H9 116.4 . . ?
C6 C9 H9 116.4 . . ?
N1 C10 C11 114.78(13) . . ?
N1 C10 H10A 108.6 . . ?
C11 C10 H10A 108.6 . . ?
N1 C10 H10B 108.6 . . ?
C11 C10 H10B 108.6 . . ?
H10A C10 H10B 107.5 . . ?
O11 C11 C12 112.07(14) . . ?
O11 C11 C10 113.14(14) . . ?
C12 C11 C10 113.41(13) . . ?
O11 C11 H11 103.7(10) . . ?
C12 C11 H11 108.7(10) . . ?
C10 C11 H11 105.0(10) . . ?
N2 C12 C11 110.31(12) . . ?
N2 C12 H12A 109.6 . . ?
C11 C12 H12A 109.6 . . ?
N2 C12 H12B 109.6 . . ?
C11 C12 H12B 109.6 . . ?
H12A C12 H12B 108.1 . . ?
N2 C13 C14 126.05(13) . . ?
N2 C13 H13 117.0 . . ?
C14 C13 H13 117.0 . . ?
C15 C14 C19 119.14(14) . . ?
C15 C14 C13 122.46(13) . . ?
C19 C14 C13 118.35(13) . . ?
O3 C15 C14 123.94(13) . . ?
O3 C15 C16 117.90(12) . . ?
C14 C15 C16 118.16(13) . . ?
C17 C16 O4 124.52(13) . . ?
C17 C16 C15 121.45(13) . . ?
O4 C16 C15 114.03(12) . . ?
C16 C17 C18 120.29(14) . . ?
C16 C17 H17 119.9 . . ?
C18 C17 H17 119.9 . . ?
C19 C18 C17 118.73(13) . . ?
C19 C18 C21 122.71(14) . . ?
C17 C18 C21 118.56(15) . . ?
C18 C19 C14 121.71(13) . . ?
C18 C19 H19 119.1 . . ?
C14 C19 H19 119.1 . . ?
O4 C20 H20A 109.5 . . ?
O4 C20 H20B 109.5 . . ?
H20A C20 H20B 109.5 . . ?
O4 C20 H20C 109.5 . . ?
H20A C20 H20C 109.5 . . ?
H20B C20 H20C 109.5 . . ?
C18 C21 H21A 109.5 . . ?
C18 C21 H21B 109.5 . . ?
H21A C21 H21B 109.5 . . ?
C18 C21 H21C 109.5 . . ?
H21A C21 H21C 109.5 . . ?
H21B C21 H21C 109.5 . . ?
O6 C22 O5 124.59(13) . . ?
O6 C22 C23 118.02(13) . . ?
O5 C22 C23 117.37(12) . . ?
C26 C23 C25 110.62(16) . . ?
C26 C23 C22 110.76(14) . . ?
C25 C23 C22 109.21(13) . . ?
C26 C23 C24 111.7(2) . . ?
C25 C23 C24 108.09(16) . . ?
C22 C23 C24 106.26(14) . . ?
C23 C24 H24A 109.5 . . ?
C23 C24 H24B 109.5 . . ?
H24A C24 H24B 109.5 . . ?
C23 C24 H24C 109.5 . . ?
H24A C24 H24C 109.5 . . ?
H24B C24 H24C 109.5 . . ?
C23 C25 H25A 109.5 . . ?
C23 C25 H25B 109.5 . . ?
H25A C25 H25B 109.5 . . ?
C23 C25 H25C 109.5 . . ?
H25A C25 H25C 109.5 . . ?
H25B C25 H25C 109.5 . . ?
C23 C26 H26A 109.5 . . ?
C23 C26 H26B 109.5 . . ?
H26A C26 H26B 109.5 . . ?
C23 C26 H26C 109.5 . . ?
H26A C26 H26C 109.5 . . ?
H26B C26 H26C 109.5 . . ?
O7 C27 O8 120.10(12) . . ?
O7 C27 C28 121.00(12) . . ?
O8 C27 C28 118.88(12) . . ?
O7 C27 Er1 62.15(7) . . ?
O8 C27 Er1 58.00(7) . . ?
C28 C27 Er1 176.79(10) . . ?
C31 C28 C27 110.88(12) . . ?
C31 C28 C30 110.08(14) . . ?
C27 C28 C30 109.92(12) . . ?
C31 C28 C29 110.16(14) . . ?
C27 C28 C29 106.61(12) . . ?
C30 C28 C29 109.12(14) . . ?
C28 C29 H29A 109.5 . . ?
C28 C29 H29B 109.5 . . ?
H29A C29 H29B 109.5 . . ?
C28 C29 H29C 109.5 . . ?
H29A C29 H29C 109.5 . . ?
H29B C29 H29C 109.5 . . ?
C28 C30 H30A 109.5 . . ?
C28 C30 H30B 109.5 . . ?
H30A C30 H30B 109.5 . . ?
C28 C30 H30C 109.5 . . ?
H30A C30 H30C 109.5 . . ?
H30B C30 H30C 109.5 . . ?
C28 C31 H31A 109.5 . . ?
C28 C31 H31B 109.5 . . ?
H31A C31 H31B 109.5 . . ?
C28 C31 H31C 109.5 . . ?
H31A C31 H31C 109.5 . . ?
H31B C31 H31C 109.5 . . ?
O9 C32 O10 121.06(13) . . ?
O9 C32 C33 119.96(14) . . ?
O10 C32 C33 118.97(14) . . ?
O9 C32 Er1 62.47(7) . . ?
O10 C32 Er1 58.59(7) . . ?
C33 C32 Er1 177.23(12) . . ?
C34 C33 C35 120.2(3) . . ?
C34 C33 C35A 128.9(3) . . ?
C34 C33 C32 115.86(18) . . ?
C35 C33 C32 114.8(3) . . ?
C35A C33 C32 115.2(3) . . ?
C34 C33 C36 96.2(3) . . ?
C35 C33 C36 104.1(4) . . ?
C32 C33 C36 100.4(2) . . ?
C34 C33 C36A 83.4(4) . . ?
C35A C33 C36A 92.6(4) . . ?
C32 C33 C36A 93.9(3) . . ?
C33 C34 H34A 109.5 . . ?
C33 C34 H34B 109.5 . . ?
H34A C34 H34B 109.5 . . ?
C33 C34 H34C 109.5 . . ?
H34A C34 H34C 109.5 . . ?
H34B C34 H34C 109.5 . . ?
C33 C35 H35A 109.5 . . ?
C33 C35 H35B 109.5 . . ?
H35A C35 H35B 109.5 . . ?
C33 C35 H35C 109.5 . . ?
H35A C35 H35C 109.5 . . ?
H35B C35 H35C 109.5 . . ?
C33 C35A H35D 109.5 . . ?
C33 C35A H35E 109.5 . . ?
H35D C35A H35E 109.5 . . ?
C33 C35A H35F 109.5 . . ?
H35D C35A H35F 109.5 . . ?
H35E C35A H35F 109.5 . . ?
C33 C36 H36A 109.5 . . ?
C33 C36 H36B 109.5 . . ?
H36A C36 H36B 109.5 . . ?
C33 C36 H36C 109.5 . . ?
H36A C36 H36C 109.5 . . ?
H36B C36 H36C 109.5 . . ?
C33 C36A H36D 109.5 . . ?
C33 C36A H36E 109.5 . . ?
H36D C36A H36E 109.5 . . ?
C33 C36A H36F 109.5 . . ?
H36D C36A H36F 109.5 . . ?
H36E C36A H36F 109.5 . . ?

_refine_diff_density_max         0.835
_refine_diff_density_min         -0.564
_refine_diff_density_rms         0.057

_shelx_res_file                  
;
TITL f_a.res in P-1
    f.res
    created by SHELXL-2018/3 at 19:15:12 on 18-Nov-2021

CELL  0.71073  11.6842  13.6822  14.1186   86.239   65.790   68.523
ZERR   2.000   0.0012   0.0014   0.0013    0.003    0.003    0.003
LATT  1
SFAC C H N O CU ER
UNIT 72 102 4 22 2 2
TEMP -123.150
SIZE 0.04 0.20 0.28
L.S. 10
ACTA
BOND $H
BOND
HTAB
FMAP 2
PLAN 20
omit 0 -1 1
omit 0 1 1
omit 1 0 0
omit 1 0 1
dfix 1.5 c33 c36
dfix 1.5 c33 c36a
WGHT    0.016600    1.287100
FVAR       0.48819
ER1   6    0.670286    0.326117    0.741974    11.00000    0.01460    0.01530 =
         0.01439    0.00152   -0.00863   -0.00531
CU1   5    0.611708    0.269723    0.540842    11.00000    0.01596    0.02313 =
         0.01520    0.00153   -0.00895   -0.00880
O1    4    0.759370    0.229481    0.584450    11.00000    0.01330    0.02705 =
         0.01672   -0.00302   -0.00683   -0.00559
O2    4    0.936832    0.259427    0.631478    11.00000    0.01606    0.02329 =
         0.02502   -0.00536   -0.01115   -0.00421
O3    4    0.550325    0.391020    0.637483    11.00000    0.01664    0.01974 =
         0.01912    0.00254   -0.01124   -0.00622
O4    4    0.456028    0.479699    0.825227    11.00000    0.01973    0.02048 =
         0.01990   -0.00076   -0.01183   -0.00222
O5    4    0.464354    0.211620    0.660480    11.00000    0.02358    0.02927 =
         0.01938    0.00448   -0.01019   -0.01490
O6    4    0.509732    0.251129    0.788515    11.00000    0.02263    0.02824 =
         0.02172    0.00707   -0.01287   -0.01420
O7    4    0.731289    0.474750    0.664800    11.00000    0.02780    0.02418 =
         0.02392    0.00671   -0.01745   -0.01289
O8    4    0.742345    0.429894    0.813929    11.00000    0.02620    0.02286 =
         0.01897    0.00358   -0.01229   -0.01265
O9    4    0.622655    0.285758    0.921734    11.00000    0.02447    0.01681 =
         0.01919    0.00187   -0.01133   -0.00410
O10   4    0.786924    0.167705    0.793503    11.00000    0.02639    0.02089 =
         0.02065    0.00078   -0.01059   -0.00095
O11   4    0.385943    0.177956    0.510747    11.00000    0.03022    0.05417 =
         0.02746    0.00437   -0.01271   -0.02784
H11A  2    0.405095    0.189679    0.562175    11.00000    0.05401
N1    3    0.705283    0.141424    0.440444    11.00000    0.02265    0.02906 =
         0.01778    0.00087   -0.00989   -0.01399
N2    3    0.479482    0.344803    0.482677    11.00000    0.02309    0.03138 =
         0.01825    0.00863   -0.01349   -0.01617
C1    1    0.888023    0.178132    0.520506    11.00000    0.01565    0.01884 =
         0.01630    0.00248   -0.00676   -0.00678
C2    1    0.988665    0.192008    0.542954    11.00000    0.01684    0.01645 =
         0.01953    0.00140   -0.00820   -0.00609
C3    1    1.124434    0.142284    0.478973    11.00000    0.01560    0.01795 =
         0.02712    0.00230   -0.00934   -0.00595
AFIX  43
H3    2    1.190279    0.154381    0.494422    11.00000   -1.20000
AFIX   0
C4    1    1.165749    0.073764    0.390977    11.00000    0.01710    0.01838 =
         0.02367    0.00181   -0.00532   -0.00434
C5    1    1.068866    0.056268    0.370543    11.00000    0.02134    0.01887 =
         0.01866   -0.00030   -0.00586   -0.00571
AFIX  43
H5    2    1.096175    0.007442    0.313399    11.00000   -1.20000
AFIX   0
C6    1    0.929309    0.109742    0.433168    11.00000    0.01852    0.02024 =
         0.01681    0.00150   -0.00720   -0.00753
C7    1    1.031014    0.256235    0.672985    11.00000    0.02326    0.04498 =
         0.04631   -0.01832   -0.02171   -0.00257
AFIX 137
H7A   2    1.078429    0.183060    0.681992    11.00000   -1.50000
H7B   2    0.982386    0.298780    0.740672    11.00000   -1.50000
H7C   2    1.096743    0.284677    0.624725    11.00000   -1.50000
AFIX   0
C8    1    1.314181    0.021060    0.320682    11.00000    0.01733    0.03041 =
         0.03501   -0.00619   -0.00432   -0.00248
AFIX 137
H8A   2    1.327223   -0.036675    0.275050    11.00000   -1.50000
H8B   2    1.365095   -0.007166    0.363319    11.00000   -1.50000
H8C   2    1.346576    0.072809    0.278047    11.00000   -1.50000
AFIX   0
C9    1    0.833772    0.089496    0.404689    11.00000    0.02483    0.02490 =
         0.01627    0.00023   -0.00847   -0.01207
AFIX  43
H9    2    0.869842    0.031462    0.353994    11.00000   -1.20000
AFIX   0
C10   1    0.630883    0.099729    0.400973    11.00000    0.02911    0.03668 =
         0.02815   -0.00382   -0.01404   -0.01715
AFIX  23
H10A  2    0.619199    0.037691    0.437964    11.00000   -1.20000
H10B  2    0.686708    0.075093    0.325955    11.00000   -1.20000
AFIX   0
C11   1    0.491833    0.178810    0.413794    11.00000    0.02696    0.04244 =
         0.02215    0.00230   -0.01322   -0.02056
H11   2    0.470430    0.149906    0.358540    11.00000    0.02185
C12   1    0.488971    0.290359    0.391766    11.00000    0.03068    0.04150 =
         0.02002    0.00621   -0.01647   -0.01799
AFIX  23
H12A  2    0.572193    0.286710    0.330230    11.00000   -1.20000
H12B  2    0.410406    0.330579    0.375784    11.00000   -1.20000
AFIX   0
C13   1    0.381875    0.434309    0.520936    11.00000    0.02229    0.03096 =
         0.02311    0.01311   -0.01549   -0.01610
AFIX  43
H13   2    0.325965    0.462467    0.484624    11.00000   -1.20000
AFIX   0
C14   1    0.349075    0.496448    0.614567    11.00000    0.01949    0.02276 =
         0.02427    0.01051   -0.01338   -0.01155
C15   1    0.429391    0.467063    0.671182    11.00000    0.01774    0.01712 =
         0.02228    0.00705   -0.01176   -0.00920
C16   1    0.377552    0.521865    0.770316    11.00000    0.01783    0.01805 =
         0.02359    0.00505   -0.01198   -0.00716
C17   1    0.258225    0.608729    0.806790    11.00000    0.02020    0.01773 =
         0.02983    0.00333   -0.01153   -0.00600
AFIX  43
H17   2    0.225833    0.644543    0.873486    11.00000   -1.20000
AFIX   0
C18   1    0.183971    0.644691    0.745513    11.00000    0.01836    0.02002 =
         0.03687    0.00981   -0.01366   -0.00698
C19   1    0.228536    0.587599    0.652067    11.00000    0.01992    0.02508 =
         0.03335    0.01384   -0.01697   -0.01060
AFIX  43
H19   2    0.177142    0.609892    0.611687    11.00000   -1.20000
AFIX   0
C20   1    0.390833    0.509760    0.936657    11.00000    0.03089    0.02717 =
         0.02226   -0.00325   -0.01363    0.00062
AFIX 137
H20A  2    0.384325    0.581390    0.950117    11.00000   -1.50000
H20B  2    0.444136    0.460467    0.970249    11.00000   -1.50000
H20C  2    0.299919    0.507768    0.965013    11.00000   -1.50000
AFIX   0
C21   1    0.057805    0.743805    0.785805    11.00000    0.02312    0.02311 =
         0.04815    0.00827   -0.01693   -0.00288
AFIX 137
H21A  2    0.012888    0.755689    0.738431    11.00000   -1.50000
H21B  2    0.082430    0.804177    0.789592    11.00000   -1.50000
H21C  2   -0.003693    0.735800    0.855513    11.00000   -1.50000
AFIX   0
C22   1    0.436637    0.228678    0.755532    11.00000    0.01718    0.01804 =
         0.02004    0.00463   -0.00830   -0.00783
C23   1    0.302299    0.224290    0.836023    11.00000    0.02146    0.03329 =
         0.02440    0.00082   -0.00348   -0.01553
C24   1    0.190271    0.325573    0.830985    11.00000    0.02177    0.04077 =
         0.09143    0.00225   -0.00473   -0.00692
AFIX 137
H24A  2    0.101593    0.322661    0.875032    11.00000   -1.50000
H24B  2    0.200142    0.331374    0.758711    11.00000   -1.50000
H24C  2    0.197825    0.387106    0.856009    11.00000   -1.50000
AFIX   0
C25   1    0.281698    0.129508    0.803597    11.00000    0.03882    0.04571 =
         0.03322    0.01066   -0.01436   -0.03110
AFIX 137
H25A  2    0.354814    0.064263    0.802617    11.00000   -1.50000
H25B  2    0.282436    0.135905    0.733825    11.00000   -1.50000
H25C  2    0.194662    0.127712    0.853603    11.00000   -1.50000
AFIX   0
C26   1    0.300679    0.216836    0.944081    11.00000    0.07077    0.11089 =
         0.01975    0.00540   -0.00632   -0.06938
AFIX 137
H26A  2    0.374910    0.152830    0.943771    11.00000   -1.50000
H26B  2    0.214302    0.213971    0.994195    11.00000   -1.50000
H26C  2    0.311777    0.278886    0.964170    11.00000   -1.50000
AFIX   0
C27   1    0.759553    0.487840    0.739091    11.00000    0.01539    0.01702 =
         0.02100    0.00028   -0.00855   -0.00485
C28   1    0.811256    0.574826    0.742452    11.00000    0.02599    0.02244 =
         0.02441    0.00437   -0.01360   -0.01296
C29   1    0.686547    0.671984    0.806102    11.00000    0.03988    0.02411 =
         0.03620   -0.00257   -0.01946   -0.00921
AFIX 137
H29A  2    0.714954    0.730094    0.810159    11.00000   -1.50000
H29B  2    0.641008    0.654454    0.876661    11.00000   -1.50000
H29C  2    0.624162    0.693352    0.772072    11.00000   -1.50000
AFIX   0
C30   1    0.906543    0.540143    0.797809    11.00000    0.03891    0.03760 =
         0.04765    0.01424   -0.03063   -0.02434
AFIX 137
H30A  2    0.989358    0.481571    0.754932    11.00000   -1.50000
H30B  2    0.861719    0.517160    0.865657    11.00000   -1.50000
H30C  2    0.929420    0.599545    0.808200    11.00000   -1.50000
AFIX   0
C31   1    0.884339    0.601125    0.632394    11.00000    0.04084    0.04263 =
         0.03093    0.01130   -0.01426   -0.02806
AFIX 137
H31A  2    0.964331    0.538991    0.592859    11.00000   -1.50000
H31B  2    0.912225    0.659508    0.636593    11.00000   -1.50000
H31C  2    0.823316    0.621738    0.597170    11.00000   -1.50000
AFIX   0
C32   1    0.716328    0.196482    0.890190    11.00000    0.02665    0.01781 =
         0.02161    0.00313   -0.01411   -0.00444
C33   1    0.744323    0.120179    0.968430    11.00000    0.09149    0.03357 =
         0.02536    0.00195   -0.02551    0.02311
C34   1    0.843889    0.017703    0.925277    11.00000    0.15059    0.03136 =
         0.04699    0.00566   -0.04710    0.01715
AFIX 137
H34A  2    0.929153    0.023885    0.877140    11.00000   -1.50000
H34B  2    0.813298   -0.017418    0.887425    11.00000   -1.50000
H34C  2    0.857753   -0.023897    0.981561    11.00000   -1.50000
AFIX   0
part 1
C35   1    0.731198    0.168317    1.061211    10.50000    0.07738    0.03189 =
         0.03399    0.00158   -0.03825   -0.00091
AFIX 137
H35A  2    0.735101    0.116388    1.112157    10.50000   -1.50000
H35B  2    0.644389    0.227960    1.090831    10.50000   -1.50000
H35C  2    0.805115    0.193569    1.044185    10.50000   -1.50000
AFIX   0
part 2
C35A  1    0.667131    0.162405    1.076403    10.50000    0.07250    0.04003 =
         0.02488    0.01190   -0.01761   -0.00268
AFIX 137
H35D  2    0.574259    0.165980    1.099154    10.50000   -1.50000
H35E  2    0.666109    0.233391    1.084276    10.50000   -1.50000
H35F  2    0.708540    0.116554    1.119194    10.50000   -1.50000
AFIX   0
part 0
part 1
C36   1    0.604961    0.083008    1.010247    10.65000    0.07914    0.05001 =
         0.07198    0.03414   -0.03586   -0.03346
AFIX 137
H36A  2    0.612229    0.040956    0.953002    10.65000   -1.50000
H36B  2    0.521927    0.146258    1.031796    10.65000   -1.50000
H36C  2    0.602360    0.040906    1.069457    10.65000   -1.50000
AFIX   0
part 2
C36A  1    0.890305    0.149455    0.959626    10.35000    0.02959    0.15776 =
         0.04258    0.02717   -0.02951   -0.01009
AFIX 137
H36D  2    0.909798    0.126208    1.020388    10.35000   -1.50000
H36E  2    0.869219    0.225614    0.958093    10.35000   -1.50000
H36F  2    0.969427    0.112090    0.895721    10.35000   -1.50000
part 0
AFIX   0
HKLF 4


REM  f_a.res in P-1
REM wR2 = 0.0381, GooF = S = 1.065, Restrained GooF = 1.087 for all data
REM R1 = 0.0144 for 10001 Fo > 4sig(Fo) and 0.0150 for all 10258 data
REM 501 parameters refined using 2 restraints

END

WGHT      0.0164      1.2966

REM Instructions for potential hydrogen bonds
HTAB O11 O5
EQIV $1 x+1, y, z
HTAB C3 O11_$1
HTAB C7 O8
EQIV $2 -x+1, -y+1, -z+1
HTAB C13 O7_$2
EQIV $3 -x+1, -y+1, -z+2
HTAB C20 O9_$3
HTAB C20 O9

REM Highest difference peak  0.835,  deepest hole -0.564,  1-sigma level  0.057
Q1    1   0.7324  0.0198  0.9374  11.00000  0.05    0.83
Q2    1   0.7822  0.1518  0.9701  11.00000  0.05    0.61
Q3    1   0.7172  0.1116  0.9762  11.00000  0.05    0.59
Q4    1   0.2059  0.3386  0.8895  11.00000  0.05    0.56
Q5    1   0.9113  0.0713  0.9155  11.00000  0.05    0.47
Q6    1   0.9129  0.1627  0.9494  11.00000  0.05    0.45
Q7    1   0.4030  0.4977  0.7206  11.00000  0.05    0.42
Q8    1   0.7943  0.5275  0.7341  11.00000  0.05    0.42
Q9    1   0.3231  0.5700  0.7820  11.00000  0.05    0.41
Q10   1   0.9992  0.0827  0.4044  11.00000  0.05    0.40
Q11   1   0.8797  0.1075  0.4202  11.00000  0.05    0.40
Q12   1   0.3635  0.2282  0.8003  11.00000  0.05    0.39
Q13   1   0.3791  0.4695  0.5630  11.00000  0.05    0.39
Q14   1   0.9142  0.1435  0.4717  11.00000  0.05    0.39
Q15   1   0.3784  0.4829  0.6465  11.00000  0.05    0.39
Q16   1   0.9391  0.1822  0.5348  11.00000  0.05    0.38
Q17   1   0.6671  0.2669  0.7520  11.00000  0.05    0.38
Q18   1   1.0556  0.1616  0.5056  11.00000  0.05    0.36
Q19   1   0.2900  0.5436  0.6343  11.00000  0.05    0.36
Q20   1   1.1438  0.1163  0.4343  11.00000  0.05    0.35
;
_shelx_res_checksum              53204
